# Supplementary material for: The PLK4 inhibitor RP-1664 demonstrates potent efficacy in neuroblastoma preclinical models through a dual mechanism of sensitivity
Source: Nat Commun. 2026 Jun 13;17:7531. doi: 10.1038/s41467-026-74061-5 (PMC13408883; doi:10.1038/s41467-026-74061-5)
Supplement: Supplementary file 6 — S Data4 [file 41467_2026_74061_MOESM6_ESM.xlsx]

## Sheet: Sheet1
Model	Grp	N	KM med	EFS T-C	EFS T/C	P-value Gehan-Wilcoxon	minRTV mean ±SD	minRTV P-value	Med resp
COG-N-415X	Vehicle	3	8.61				2.84+/-0.88		PD
	RP-1664	3	20.62	12.01	2.39	0.0339	1.68+/-0.24	0.0809	PD2
COG-N-421X	Vehicle	3	18.52				1.4+/-0.26		PD
	RP-1664	3	104.32	85.8	5.63	0.0339	0+/-0	0.0636	MCR
COG-N-424X	Vehicle	3	8.38				1.89+/-0.5		PD
	RP-1664	3	>84	75.62	10.02	0.0339	0+/-0	0.0636	MCR
COG-N-453X	Vehicle	3	7.85				1.92+/-0.35		PD
	RP-1664	3	44.65	36.8	5.69	0.031	0.63+/-0.34	0.0809	PD2
COG-N-519X	Vehicle	3	14.23				1.53+/-0.2		PD
	RP-1664	3	88.66	74.43	6.23	0.0339	0+/-0	0.0636	CR
COG-N-557X	Vehicle	3	26.6				1.11+/-0.34		PD
	RP-1664	3	74.45	47.85	2.8	0.1175	0.82+/-0.55	0.6625	PD2
COG-N-561X	Vehicle	3	12.98				1.76+/-0.27		PD
	RP-1664	3	80.88	67.9	6.23	0.0339	0.06+/-0.1	0.0765	CR
COG-N-619X	Vehicle	3	22.62				1.43+/-0.07		PD
	RP-1664	3	45.49	22.87	2.01	0.0339	0.9+/-0.46	0.1904	PD2
FELIX PDX	Vehicle	3	13.17				1.54+/-0.68		PD
	RP-1664	3	77.29	64.12	5.87	0.0339	0+/-0	0.0636	CR
NB-EBC1	Vehicle	3	4.54				2.91+/-0.85		PD
	RP-1664	3	80.11	75.57	17.65	0.0339	0.29+/-0.5	0.0765	CR
NB-FLY-623M	Vehicle	3	14.32				1.39+/-0.19		PD
	RP-1664	3	22.36	8.04	1.56	0.0339	1.1+/-0.13	0.0809	PD1
NB-SD	Vehicle	3	12.64				1.49+/-0.05		PD
	RP-1664	3	91.73	79.09	7.26	0.0339	0.32+/-0.21	0.0809	PR
NB-1643	Vehicle	3	6.13				2.47+/-0.77		PD
	RP-1664	3	96.43	90.3	15.73	0.0339	0.06+/-0.1	0.0765	CR
NB-1691	Vehicle	3	8.3				1.52+/-0.43		PD
	RP-1664	3	79.77	71.47	9.61	0.5127	1.44+/-1.08	1	PD2
SK-N-AS	Vehicle	3	13.74				1.5+/-0.36		PD
	RP-1664	3	64.85	51.11	4.72	0.0339	1.3+/-0.24	0.6625	PD2
