# Supplementary material for: The PLK4 inhibitor RP-1664 demonstrates potent efficacy in neuroblastoma preclinical models through a dual mechanism of sensitivity
Source: Nat Commun. 2026 Jun 13;17:7531. doi: 10.1038/s41467-026-74061-5 (PMC13408883; doi:10.1038/s41467-026-74061-5)
Supplement: Supplementary file 14 — Source Data [file 41467_2026_74061_MOESM14_ESM.zip]

Archive with 13 entries (13 files):
- SourceData_uncropped_blots.pdf
- SourceData_Figure1.xlsx
- SourceData_Figure3.xlsx
- SourceData_Figure5.xlsx
- SourceData_Figure6.xlsx
- SourceData_Figure7.xlsx
- SourceData_SuppFigure1.xlsx
- SourceData_SuppFigure2.xlsx
- SourceData_SuppFigure3.xlsx
- SourceData_SuppFigure4.xlsx
- SourceData_SuppFigure6.xlsx
- SourceData_SuppFigure7.xlsx
- SourceData_SuppFigure8.xlsx
