# Supplementary material for: The PLK4 inhibitor RP-1664 demonstrates potent efficacy in neuroblastoma preclinical models through a dual mechanism of sensitivity
Source: Nat Commun. 2026 Jun 13;17:7531. doi: 10.1038/s41467-026-74061-5 (PMC13408883; doi:10.1038/s41467-026-74061-5)
Supplement: Supplementary file 14 — Source Data [file 41467_2026_74061_MOESM14_ESM.zip › SourceData_Figure1.xlsx]

## Sheet: Figure 1B
		PLK4 protein level (normalized to DMSO)
	log[RP-1664] (μM)	N=1 (shown in figure)		N=2		N=3
	0	8.22359	9.65367	6.21383	7.50125	5.08621	4.71251
	-0.12494	10.2021	10.1491	3.66826	3.77795	3.8977	4.44282
	-0.30103	10.9949	15.6157	5.97547	7.68251	5.62295	6.24293
	-0.39794	18.6839	16.175	7.29807	6.69352	8.20311	7.99473
	-0.52288	15.8599	14.9668	6.24933	6.51229	6.50014	6.529
	-0.69897	11.9533	10.5128	4.32981	5.12279	7.56257	9.4176
	-1	3.07101	3.48597	1.52139	1.48783	3.15651	3.91478
	-1.30103	2.2484	2.03888	0.760631	0.690849	1.90806	2.37265
	-1.60206	1.3508	1.38339	0.369018	0.669894	0.722228	0.711427
	-2	1.05312	1.13942	0.385937	0.67656	0.449522	0.662424

## Sheet: Figure 1D
		RPE1-hTERT Cas9 TP53-WT											RPE1-hTERT Cas9 TP53-KO
	[RP-1664] (nM)	>2 centrosomes			2 centrosomes			<2 centrosomes				[RP-1664] (nM)	>2 centrosomes			2 centrosomes			<2 centrosomes
	0	0.29788	0.404331	1.45487	57.8632	45.7038	60.8811	41.8389	53.8919	37.664		0	9.29305	4.68439	7.66987	52.1196	53.1613	59.6885	38.5874	42.1543	32.6416
	5	0.68448	0.209501	2.36332	61.1959	48.0898	62.8994	38.1196	51.7007	34.7373		5	12.4108	5.59506	10.045	49.3653	52.9599	56.7919	38.2239	41.445	33.1632
	10	1.30222	0.31879	1.9766	65.5971	52.9413	63.1471	33.1006	46.7399	34.8763		10	14.5302	5.19456	11.7542	45.6523	51.1675	54.4364	39.8175	43.638	33.8094
	25	5.0013	4.84948	8.137	60.2041	47.5307	53.9697	34.7946	47.6198	37.8933		25	20.6277	18.2005	22.1685	48.9014	44.0186	48.8597	30.4709	37.7809	28.9718
	50	23.3803	28.7311	32.153	41.9569	35.3885	40.6531	34.6627	35.8804	27.1939		50	38.5429	34.8612	45.4527	29.163	32.0022	29.3138	32.2941	33.1366	25.2335
	100	40.0113	38.8823	48.6123	27.1193	25.0299	26.8365	32.8695	36.0879	24.5512		100	46.5806	38.7285	47.974	23.9903	23.2921	26.0405	29.4291	37.9794	25.9855
	250	3.19972	1.19935	7.50634	8.7766	5.45534	9.06992	88.0237	93.3453	83.4237		250	12.8171	2.57213	12.9108	8.22918	4.80577	12.1849	78.9537	92.6221	74.9043
	500	4.21503	1.58851	5.87383	7.40216	3.29085	7.66198	88.3828	95.1206	86.4642		500	9.2761	2.239	10.6313	8.80471	5.50641	10.9384	81.9192	92.2546	78.4303
	1000	3.89937	2.74364	6.84836	8.88235	5.05584	8.23725	87.2183	92.2005	84.9144		1000	13.7574	3.61612	11.7006	9.33454	5.8083	9.96851	76.908	90.5756	78.3309
	2000	4.76952	3.09262	11.461	13.8414	7.70764	14.6289	81.3891	89.1997	73.9101		2000	11.3966	3.01379	12.5417	13.1514	6.50627	12.08	75.452	90.4799	75.3783

## Sheet: Figure 1F
		Viability (%)
	log[RP-1664] (μM)	RPE1 TP53-WT			RPE1 TP53-WT +TRIM37			RPE1 TP53-KO			RPE1 TP53-KO +TRIM37
	1	1.12787	3.01476	1.55569	0.25972	0.847902	1.096	3.32395	24.057	15.3087	2.92275	31.1643	15.524
	0.499687	7.92947	25.281	11.4786	2.18971	12.6354	10.8227	22.2151	90.3018	51.027	6.38249	51.6084	44.6221
	0	18.4786	62.6182	27.0698	3.88645	11.4083	20.3439	84.1557	85.8033	81.0894	43.8276	61.8422	52.6357
	-0.50031	47.8038	70.8314	57.5286	6.97108	14.3501	32.4159	96.9683	85.149	94.6675	58.1395	72.0562	59.5751
	-1	93.3008	93.9317	71.864	32.0203	58.0874	62.3009	99.673	86.3759	95.0263	81.5609	88.1357	89.0225
	-1.50031	98.0804	89.141	70.1303	80.79	70.392	81.9175	99.928	77.1211	98.951	86.1909	90.0745	86.4744
	-2	99.8465	99.1406	92.0661	97.7646	74.9186	90.0469	99.8345	84.6109	98.8288	94.718	91.3234	95.0338
	-2.50031	99.9331	97.8925	90.7964	94.2362	94.9841	88.2005	99.8317	84.3076	99.1481	99.676	88.6131	98.6043
	-3	99.9366	99.5282	96.6261	97.1519	99.6359	93.5828	99.8866	94.1107	99.941	99.5076	97.1603	97.5396

## Sheet: Figure 1G
		Tumor volume (mm3)
	Days of treatment	Blank Chow						RP-1664, 300PPM, continuous						RP-1664, 600PPM, continuous						RP-1664, 600PPM, 7on/7off						RP-1664, 600PPM, 14on/7off
	1	173.8	299.54	212.92	212.72	117.39	162.71	164.13	152.62	298.11	228.75	210.38	121.73	190.89	252.98	201.25	126.74	258.21	139.03	267.93	190.18	249.44	130.04	146.31	198.52	195.17	251.08	135.03	190.22	267.57	142.86
	6	354.02	558.7	324.53	351.14	209.71	296.6	238.62	192.63	415.38	451.4	256.35	204.75	200.91	297.1	231.16	212.94	317.84	167.82	407.45	223.91	293.59	200.57	195.29	333.79	257.23	347.39	187.1	244.87	303.81	198.75
	9	472.62	852.91	496.89	514.22	304.52	452.4	273.61	222.06	415.19	504.92	305.69	259.31	213.82	315.16	222.45	197.78	329.67	180.66	381.75	241.47	274.22	219.42	221.64	337.99	275.98	384.63	182.91	269.21	329.6	205.04
	12	580.34	1071.89	707.08	535.35	391.15	537.68	300.31	309.28	474.38	571.78	401.07	294.42	219.28	336.94	218.01	203.86	298.7	171.8	396.84	242.86	294.21	231.57	204.16	414.02	230.35	334.38	154.81	246.84	308.16	197.74
	15	767.52	1340.49	940.42	749.12	563.62	681.5	334.16	329.83	522.74	626.88	414.75	331.9	216.5	306.02	208.08	195.37	301.17	190.69	512.68	338.46	426.23	281.48	263.08	480.09	287.17	372.04	172.93	262.25	348.44	205.07
	19	1029.72	1526.94	1191.04	940.64	697.89	955.02	376.96	411.86	564	744.53	413.78	362.89	237.11	323.71	228.06	220.18	288.45	213	511.23	362.72	420.39	347.21	335.41	619.88	291.36	419.15	200.87	268.98	418.26	251.21
	22	1184.75	1837.63	1589.57	1123.69	834.06	1064.57	384.13	391.95	520.39	763.63	482.48	342.53	244.53	311.41	228.5	218.71	300.93	222.57	548.9	320.16	408.28	353.88	335.88	531.35	382.01	459.67	254.44	327.02	446.76	269.91
	26	1321.43	2034.56	1724.46	1204.6	1133.53	1094.34	401.26	367.68	557.31	793.4	490.15	403.81	251.97	343.6	201.88	230.96	286.69	228.78	571.27	359.66	465.52	395.55	341.71	599.62	348.58	458.14	278.85	326.91	479.85	281.22
	29	1437.12	2088.14	1912.76	1313.02	1175.71	1100.55	428.2	498.4	538.7	710.65	516.94	426.04	238.53	346.01	229.23	227.36	275.65	224.65	685.86	421.71	483.05	419.75	465.66	629.28	336.49	479.01	288.26	318.67	487.1	281.18
	33	1649.41		2038.99	1450.99	1514.47	1205.32	440.65	541.83	506.14	725.85	559.87	489.4	274.49	391	237.2	217.74	260.93	242.67	662.9	487.23	522.77	504.33	501.21	593.75	379.13	519.48	307.87	356.11	542.21	362.29
	36	1720.63		2349.45	1527.75	1777.6	1399.48	460.54	587.45	574.52	840.94	579.43	535.74	267.91	341.52	217.37	249.62	273.11	247.4	600.75	473.58	540.88	520.16	612.52	671.68	387.79	519.78	311.93	361.15	545.28	344.87
