# Supplementary material for: The PLK4 inhibitor RP-1664 demonstrates potent efficacy in neuroblastoma preclinical models through a dual mechanism of sensitivity
Source: Nat Commun. 2026 Jun 13;17:7531. doi: 10.1038/s41467-026-74061-5 (PMC13408883; doi:10.1038/s41467-026-74061-5)
Supplement: Supplementary file 14 — Source Data [file 41467_2026_74061_MOESM14_ESM.zip › SourceData_Figure3.xlsx]

## Sheet: Figure 3A
	TP53-KO			TP53-KO +TRIM37			TP53-WT			TP53-WT +TRIM37			CHP134			CHP212			IMR32			KELLY			SHSY5Y			SKNAS			SKNDZ			SKNFI			SKNSH
	IC50 (uM)	95% C.I. (upper)	95% C.I. (lower)	IC50 (uM)	95% C.I. (upper)	95% C.I. (lower)	IC50 (uM)	95% C.I. (upper)	95% C.I. (lower)	IC50 (uM)	95% C.I. (upper)	95% C.I. (lower)	IC50 (uM)	95% C.I. (upper)	95% C.I. (lower)	IC50 (uM)	95% C.I. (upper)	95% C.I. (lower)	IC50 (uM)	95% C.I. (upper)	95% C.I. (lower)	IC50 (uM)	95% C.I. (upper)	95% C.I. (lower)	IC50 (uM)	95% C.I. (upper)	95% C.I. (lower)	IC50 (uM)	95% C.I. (upper)	95% C.I. (lower)	IC50 (uM)	95% C.I. (upper)	95% C.I. (lower)	IC50 (uM)	95% C.I. (upper)	95% C.I. (lower)	IC50 (uM)	95% C.I. (upper)	95% C.I. (lower)
	3.302	4.634	2.338	1.018	1.506	0.6976	0.4953	0.6923	0.3533	0.09557	0.1251	0.07292	0.02615	0.02785	0.02464	0.03288	0.03563	0.03036	0.03087	0.03542	0.0273	0.04014	0.04305	0.03726	0.03298	0.03481	0.03118	0.1092	0.1593	0.0748	0.03529	0.06367	0.02001	0.04043	0.05699	0.02882	0.04669	0.06273	0.03552

## Sheet: Figure 3B
		CHP134											CHP212
	[RP-1664] (nM)	>2 centrosomes			2 centrosomes			<2 centrosomes				[RP-1664] (nM)	>2 centrosomes			2 centrosomes			<2 centrosomes
	0	2.73436	5.37392	4.06899	51.3778	58.708	60.162	45.8879	35.9181	35.769		0	11.2985	4.25299	1.51544	57.4946	70.367	50.0799	31.2069	25.38	48.4047
	5	4.97795	6.63964	7.56935	51.9145	59.3676	56.2032	43.1076	33.9928	36.2275		5	10.5537	3.99741	1.68676	60.4827	73.0526	44.0957	28.9637	22.95	54.2176
	10	8.26423	10.7671	11.5715	50.9894	56.6851	56.6739	40.7464	32.5478	31.7546		10	9.04089	2.63971	1.90116	57.3091	74.0253	44.8901	33.65	23.335	53.2087
	25	30.6109	31.6094	33.7009	33.5225	33.1397	29.7294	35.8666	35.2508	36.5697		25	10.923	4.69793	9.73947	57.4356	68.6995	51.5875	31.6414	26.6025	38.6731
	50	48.9819	43.7843	46.1948	21.8499	20.6933	19.0748	29.1683	35.5224	34.7304		50	20.8611	14.2352	12.3837	49.7819	50.2673	28.1077	29.357	35.4975	59.5086
	100	47.8036	44.4447	44.0637	23.3123	20.0922	18.8451	28.884	35.4631	37.0912		100	9.97041	6.50114	3.80999	29.5622	26.9113	13.8976	60.4674	66.5875	82.2925
	250	3.88278	4.01887	5.1108	11.6239	10.3274	12.8783	84.4933	85.6538	82.0109		250	2.12329	2.84892	3.19377	19.8795	21.8052	17.2303	77.9972	75.3458	79.576
	500	3.50475	3.30124	4.86134	9.3817	9.85542	12.1255	87.1136	86.8433	83.0131		500	4.62757	2.39651	2.38095	19.4448	19.7712	18.75	75.9277	77.8323	78.8691
	1000	3.79909	3.31307	5.39311	9.87363	9.81263	12.4051	86.3273	86.8743	82.2018		1000	4.16667	1.96078	0	23.6111	14.9151	11.1111	72.2222	83.1241	88.8889

## Sheet: Figure 3E
		Viability (%)
	log[RP-1664] (nM)	CHP134 WT					TRIM37-KO					TRIM37-low					TP53-KO					TRIM37-low TP53-KO
	3.30103	7.6612	7.37826	2.0696	2.56242	8.30379	47.6996	49.6655	11.1108			10.0261	20.6333	52.3959			34.602	32.3698	13.5614			67.8405	68.0603	37.3779
	3	7.8974	11.3047	2.11287	2.95869	9.37461	58.36	58.0302	72.8083			77.0824	63.1137	90.3574			39.579	61.4913	27.0559			83.2886	86.1467	91.5143
	2.69897	8.7171	10.2689	2.20654	3.59061	10.685	78.9052	80.8453	74.5506			90.864	77.288	101.264			77.782	83.8183	70.3853			94.2901	93.616	59.52
	2.39794	11.5804	8.42535	2.2443	3.38553	10.2579	75.9612	85.3649	84.6594			97.701	92.0209	99.4376			94.6021	97.0422	92.2396			97.4421	94.8373	65.1913
	2	15.9042	16.396	12.1365	6.77152	8.4364	18.9718	15.82	7.95483			7.90723	6.31383	8.13009			15.7219	18.0767	31.7408			13.6479	10.542	7.10528
	1.69897	12.5843	15.8048	5.37739	11.5897	10.034	18.8912	16.1846	5.82517			5.83036	7.07635	9.01132			19.3394	18.3951	20.166			12.9389	11.2523	10.6236
	1.39794	57.1467	63.1867	58.0709	79.7537	37.3636	35.0244	38.4782	53.4227			28.0662	32.6934	27.9348			53.9157	58.0442	81.4927			33.0609	39.2324	21.7194
	1	103.768	104.101	93.9874	99.7736	91.6124	90.1288	95.005	100.218			99.4511	99.1741	101.807			108.156	87.8844	99.9926			101.4	79.19	77.6696
	0.69897	105.797	99.3412	98.7415	100.221	103.109	99.3493	114.364	100.433			99.3319	97.0772	102.149			102.489	95.5059	99.241			99.0909	104.949	102.844

## Sheet: Figure 3F
		Viability (%)
	log[RP-1664] (nM)	CHP212 WT			TRIM37-KO			TP53-KO
	3.30103	-0.50891	-0.46846	-0.56633	-0.58819	-0.64035	-1.32739	0.771109	-1.07535	-0.12078
	3	-0.14672	-0.35005	-0.46591	4.22133	3.16563	1.90975	10.0011	4.33639	7.52873
	2.69897	0.665197	-0.33951	0.016065	18.7855	10.978	17.6237	20.1747	10.9835	18.2344
	2.39794	2.07812	0.47439	0.839447	35.9438	22.402	34.2161	27.7308	17.708	26.0852
	2	4.81771	1.96538	3.15563	46.6112	32.0164	44.1227	39.497	27.0786	37.6144
	1.69897	26.5234	21.8275	29.0419	35.7245	31.1183	35.371	43.852	32.4985	51.7422
	1.39794	79.8214	55.0815	61.3747	69.5345	66.983	65.1235	74.4168	55.4913	82.5049
	1	102.545	107.1	101.232	110.707	103.559	123.734	102.547	83.1295	100.549
	0.69897	106.031	106.73	106.326	113.884	108.664	122.53	97.4038	101.782	104.447

## Sheet: Figure 3G
		CHP134 WT tumor volume (mm3)																CHP134 TRIM37-KO tumor volume (mm3)																CHP134 TP53-KO tumor volume (mm3)
	Days of treatment	Blank Chow							RP-1664 300PPM								Days of treatment	Blank Chow							RP-1664 300PPM								Days of treatment	Blank Chow							RP-1664 300PPM
	1	126.55	97.13	158.96	167.22	203.13	118.94	128.71	177.93	120.1	135.99	192.1	125.94	141.66	111.53		1	110.37	129.29	134.07	126.71	133.23	123.05	131.68	127.2	120.47	110.71	119.64	144.38	131.51	128.38		1	132.05	139.27	126.46	117.73	131.93	107.67	111.84	121.48	124.89	119.04	123.75	133.43	104.67	139.23
	3	151.61	100.23	142.77	166.01	213.86	120.1	108.25	214.65	131.08	125.72	245.73	170.07	148.29	136.04		3	154.3	147.37	172.14	66.51	157.12	135.31	124.89	145.27	103.87	100.09	97.05	193.67	147.76	133.48		3	139.25	174.04	113.52	197	144.79	131.57	177.25	111.05	189	143.57	148.69	110.68	143.2	173.36
	7	233.85	68.78	172.05	113.63	307.96	100.92	150.17	130.43	105.57	103.76	312.52	105.53	158.73	115.65		6	226.17	166.83	179.37	46.42	182.93	142.99	123.01	141.5	128.44	155.1	144.96	172.79	98.63	130.48		6	224.05	198.74	144.06	261.2	223.72	141.24	137.04	135.25	155.87	171.07	117.36	108.29	84.81	141.62
	10	431.76	72.7	185.84	158.57	519.5	170.28	93.86	167.89	120.91	108.11	312	88.35	171.01	153.03		8	234.25	249.45	244.6	30.22	187.02	177.59	167.8	160.52	101.84	168.36	124.22	157.09	103.51	124.29		8	287.69	355.19	270.85	296.38	248.16	280.12	200.56	137.63	117.08	90.12	181.05	127.8	101.55	167.95
	13	372.26	63.64	303.38	141.82	695.87	230.68	101.08	107.22	65.18	35.7	169.88	80.33	78.45	75.27		10	284.07	164.9	256.92	23.25	181.93	182.57	133.09	113.63	58.49	57.61	131.24	94.16	97.27	105.05		10	253.39	291.28	191.16	294.28	289.16	105.08	114.09	180.23	147.28	109.83	174.79	92.37	128.93	189.24
	15	429.75	82.02	348.31	251.32	758.7	253.5	125.99	0	60.11	0	154.19	52.86	58.98	64.56		14	293.38	238.05	465.65	44.05	252.18	165.76	184.64	75.96	53.16	27.85	154.76	89.6	67.14	98.68		14	348.72	556.58	402.71	419.99	334.21	143.67	151.09	98.97	67.37	52.55	125.33	78.27	60.41	100.41
	17	490.73	46.99	526.32	241.32	934.98	416.83	167.69	40.67	46.8	44.35	163.14	38.5	59.43	73.83		17	328.07	280.02	716.64	20.99	357.59	226.46	293.13	90.79	110.17	70.05	142	110.81	127.51			17	467.11	611.1	514.36	629.79	465.35	191.4	165.86	145.27	125.28	81.4	191.41	100.32	99.06	147.11
	21	767.76	150.17	780.3	401.47	1662.05	649.37	300.56	0	24.54	0	154.55	35.36	30.21	40.67		20	463.62	436.62	860.18	31.16	461.71	329.92	456.23	36.62	15.49	55.68		77.27	33.77			20	540.88	839.25	504.53	835.41	721.63	163.26	106.74	68.07	78.16	81.98	142.41	98.16	79.91	93.73
	24	1004.68	191.23	905.12	555.56	2249.82	740.89	335.37	44.41	52.2	0	245.5	55.36	50.05	64.67		22	584.08	609.38	1149.87	15.51	485.13	388.77	451.9	52.66	34.45	124.7		100.49	37.83			22	549.91	887.74	488.5	928.77	686.97	120.42	207.86	100.91	54.19	50.16	121.91	75.24	54.37	80.37
	27	1637.8	274.85	1190.48	672.78		1107.28	497.3	79.92	23.78	0	339.24	53.15	52.55	84.77		24	669.89	741.54	1296.93	99.65	813.66	495.97	546.9	33.92	0	73.06		97.86	0			24	740.38	951.9	735.51	1040.99	837.86	143.23	114.62	101.98	43.96	45.31	20.44	88.53	51.27	79.4
	29	2084.38	270.1	1476.14	921.11		1332.96	531.5	157.35	64.29	0	331.48	59.73	126.87	115.46		28	1272.9	1065.56	1938.61	0	1399.42	819.24	813.59	18.71	18.45	65.9		104.99	0			28	958.12	1254.2	756.44	1257.38	976.56	153.84	203.25	73.8	0	24.98	0	50.06	0	13.53
	31		411.7	1618.22	1029.65		1806.81	637.48	137.48	55.07	0	368.19	66.95	105.32	97.06		31	2010.94	1481.59	2610.55	15.25	1586.76	757.61	1114.68	0	20.92	77.4		61.46	0			31	939.42	1366.33	623.54	1308.62	1164.33	196.17	264.35	47.98	37.3	52.05	27.68	79.18	0	38.41
	34		459.88	2107.32	1084.7		1821.3	839.9	88.73	48.62	0	277	59.92	86.84	65.36		34		2521.33		16.71	2307.39	1105.85	1597.34	0	14.62	41.34		84.95	26.71			34	950.9	1440.37	819.72	1312.66	937.9	175.07	188.37	56.67	0	28.48	46.44	68.77	0	0
																	36								0	0	96.24		129.11	0			36	1204.15	1602.91	877.69	1567.63	1319.4	217.87	260.29	64.73	0	27.11	73.33	121.83	64.96	46.65
																	38								0	0	26.06		106.01	0			38	1462.82	1695.11	851.07	1567.41	1223.17	196.29	272.52	40.14	29.97	0	79.57	79.04	23.1	77.43
