# Supplementary material for: The PLK4 inhibitor RP-1664 demonstrates potent efficacy in neuroblastoma preclinical models through a dual mechanism of sensitivity
Source: Nat Commun. 2026 Jun 13;17:7531. doi: 10.1038/s41467-026-74061-5 (PMC13408883; doi:10.1038/s41467-026-74061-5)
Supplement: Supplementary file 14 — Source Data [file 41467_2026_74061_MOESM14_ESM.zip › SourceData_Figure5.xlsx]

## Sheet: Figure 5B
		Multipolar segregation (%)
	Cell line	DMSO			RP-1664 50 nM
	RPE1 TP53-WT	0	0	0	2.2	5.05	4
	RPE1 TP53-KO	0	1.03	0	4.55	7.84	8.82
	SH'SY5Y	0	0	0	35.64	26.92	34.62
	CHP134	0	0	1.85	53.52	49.12	53.01
	CHP212	0	0	0	15.84	21.57	23.6

## Sheet: Figure 5E
		Multipolar segregation (%)
		WT			KIFC1-KO cl. 1			KIFC1-KO cl. 2
	RP-1664 (50nM)	-	+		-	+		-	+
		0	16		0	60		0	49
		0	18		0	62		0	42
		0	14		0	50		0	44

## Sheet: Figure 5F
		Viability (%)
	log[RP-1664] (nM)	WT			KIFC1-KO cl.1			KIFC1-KO cl.2
	3.30103	18.9376	16.8755	14.4555	15.0406	15.6258	18.5724	11.1851	17.9804	12.2783
	3	45.7881	39.8811	23.6587	32.1005	24.8575	19.8776	14.3342	41.9444	14.4127
	2.69897	46.0006	52.8838	32.2203	40.6514	24.6653	31.6898	33.7979	42.7134	26.7024
	2.39794	73.1685	61.113	59.9572	58.9779	40.6832	37.4829	29.6164	53.8894	30.5338
	2	95.5929	71.617	87.5941	61.1601	70.5543	62.9646	44.5446	68.3819	54.2609
	1.69897	98.6116	91.0626	87.4604	60.1749	30.9572	54.092	49.6146	67.9749	39.2315
	1.39794	99.9673	99.1474	97.091	91.3107	71.9473	65.9079	88.5612	84.9639	75.7326
	1	99.9999	99.9071	100.759	102.038	117.387	97.4825	103.872	95.4502	75.7476
	0.69897	99.878	95.9427	103.912	96.4034	95.2033	97.8042	95.1709	99.1104	88.877
