# Supplementary material for: The PLK4 inhibitor RP-1664 demonstrates potent efficacy in neuroblastoma preclinical models through a dual mechanism of sensitivity
Source: Nat Commun. 2026 Jun 13;17:7531. doi: 10.1038/s41467-026-74061-5 (PMC13408883; doi:10.1038/s41467-026-74061-5)
Supplement: Supplementary file 14 — Source Data [file 41467_2026_74061_MOESM14_ESM.zip › SourceData_Figure6.xlsx]

## Sheet: Figure 6A
	Free RP-1664 plasma level (uM)
	Vehicle (Blank Chow)			100 ppm RP-1664			225 ppm RP-1664			450 ppm RP-1664
	0	0.00749	0	0.013	0.0211	0.00847	0.0339	0.0428	0.0362	0.0823	0.0642	0.103

## Sheet: Figure 6B
		Tumor volume (cm3)
	Weeks	Vehicle						RP-1664- 100 ppm						RP-1664- 225 ppm						RP-1664- 450 ppm
	0	0.3	0.25	0.2	0.19	0.17	0.16	0.29	0.25	0.2	0.2	0.18	0.15	0.29	0.25	0.21	0.2	0.19	0.14	0.29	0.24	0.21	0.2	0.19	0.14
	0.4	0.69	0.53	0.33	0.53	0.32	0.28	0.52	0.54	0.26	0.45	0.33	0.41	0.52	0.57	0.31	0.33	0.5	0.29	0.33	0.27	0.32	0.23	0.46	0.37
	1	1.22	1.12	0.52	0.55	0.54	0.5	0.86	0.82	0.41	0.7	0.42	0.57	0.36	0.35	0.23	0.3	0.27	0.26	0.38	0.29	0.2	0.08	0.32	0.25
	1.6	1.77	1.68	0.71	1.02	0.66	0.5	1.13	1.37	0.43	0.95	0.73	1.08	0.23	0.2	0.23	0.12	0.18	0.14	0.24	0.17	0.11	0.03	0.16	0.11
	2	2.51	2.84	1.02	1.39	1.4	0.6	2.01	2.59	0.39	1.51	1.54	1.52	0.29	0.39	0.28	0.17	0.26	0.18	0.23	0.12	0.1	0	0.13	0.05
	2.6	2.51	2.84	1.64	2.86	2.38	0.74	2.01	2.59	0.54	1.73	1.66	2.21	0.39	0.59	0.35	0.23	0.25	0.21	0.12	0.13	0.09	0	0.05	0.05
	3	2.51	2.84	2.34	2.86	2.38	1.03	2.01	2.59	1.17	2.26	3.07	2.21	0.39	0.7	0.53	0.28	0.34	0.31	0.07	0.13	0.09	0	0	0.04
	3.6	2.51	2.84	2.34	2.86	2.38	2.46	2.01	2.59	1.4	2.26	3.07	2.21	0.4	0.67	0.6	0.27	0.33	0.33	0	0	0.05	0	0	0
	4.11							2.01	2.59	1.54	2.26	3.07	2.21	0.51	0.65	0.46	0.36	0.46	0.27	0	0	0	0	0	0
	4.7							2.01	2.59	1.41	2.26	3.07	2.21	0.37	0.69	0.4	0.22	0.41	0.25	0	0	0	0	0	0
	5.1							2.01	2.59	1.39	2.26	3.07	2.21	0.31	0.71	0.33	0.23	0.46	0.25	0	0	0	0	0	0
	5.6							2.01	2.59	1.69	2.26	3.07	2.21	0.35	0.66	0.38	0.2	0.61	0.32	0	0	0	0	0	0
	6													0.32	0.63	0.4	0.21	0.9	0.27	0	0	0.06	0	0	0
	6.6													0.34	0.74	0.46	0.33	1.26	0.31	0	0	0.15	0	0	0
	7													0.39	0.82	0.47	0.4	1.65	0.42	0	0	0.14	0	0	0
	7.6													0.53	1	0.6	0.5	2	0.63	0	0	0.12	0	0	0
	8													0.71	1.89	0.97	0.79	2	0.82	0.08	0	0.06	0	0	0
	8.6													1.01	2.82	1.18	0.8	2	1.04	0.06	0	0.09	0	0	0
	9													1.32	2.82	1.43	1.08	2	1.26	0.03	0	0.08	0	0	0
	9.6													2.11	2.82	2.05	1.4	2	1.87	0.07	0	0.1	0	0.08	0
	10													2.11	2.82	2.05	2.08	2	2.69	0.1	0	0.13	0	0.12	0
	10.6																			0.09	0	0	0	0.14	0
	11																			0.21	0	0.11	0	0.19	0
	11.6																			0.25	0	0.12	0	0.31	0
	12																			0.46	0	0.15	0	0.3	0.04
	12.6																			0.88	0	0.37	0	0.41	0.09
	12.9																			1.31	0	0.5	0.07	0.64	0.18
	13.7																			2.57	0	0.82	0.32	2.36	0.53
	14.1																			2.57	0	1.32	0.55	2.36	0.67
	14.6																			2.57	0	1.77	0.53	2.36	0.77

## Sheet: Figure 6C
	PLK4 protein level (normalized to vehicle 3d)
	Vehicle 7d	100 ppm 7d	225 ppm 7d	450 ppm 7d
	0.648831	0.956279	2.72033	1.75508
	1.23782	1.33072	1.79878	2.4956
	1.11335	2.04867	1.88301	2.09373

## Sheet: Figure 6D
	Tumor volume (cm3)
		COG-N-421x									COG-N-453x									Felix-PDX									NB-1691									NB-EBc1									COG-N-424x
	Weeks	Vehicle			RP-1664					Weeks	Vehicle			RP-1664					Weeks	Vehicle			RP-1664					Weeks	Vehicle			RP-1664					Weeks	Vehicle			RP-1664					Weeks	Vehicle
	0	0.2	0.17	0.15	0.2	0.16	0.17			0	0.13	0.16	0.14	0.15	0.14	0.13			0	0.15	0.15	0.22	0.16	0.15	0.16			0	0.15	0.24	0.2	0.22	0.27	0.1			0	0.15	0.18	0.17	0.17	0.18	0.15			0	0.15	0.2	0.19
	0.7	0.26	0.22	0.26	0.28	0.35	0.3			0.4	0.24	0.24	0.32	0.2	0.29	0.17			0.4	0.22	0.15	0.49	0.18	0.23	0.33			0.4	0.16	0.45	0.32	0.56	0.38	0.08			0.4	0.33	0.46	0.65	0.36	0.3	0.23			0.4	0.19	0.42	0.44
	1	0.32	0.26	0.4	0.23	0.32	0.23			1	0.4	0.3	0.5	0.23	0.23	0.12			1	0.27	0.13	0.56	0.07	0.02	0.04			1	0.39	0.87	1.03	1.05	0.62	0.14			1	0.97	1.43	1.48	0.24	0.44	0.3			0.6
	1.6	0.4	0.3	0.49	0.19	0.24	0.18			1.4	0.89	0.32	0.76	0.25	0.27	0.15			1.4	0.32	0.16	0.81	0.02	0	0			1.4	0.43	1.07	1.77	1.46	0.64	0.23			1.4	2.1	2.58	2.43	0.22	0.41	0.19			0.9	0.47	0.56	0.62
	2	0.53	0.48	0.72	0.16	0.07	0.17			2	1.32	1.72	0.91	0.11	0.18	0.04			2	0.71	0.54	1.07	0.05	0	0.14			2	0.55	2.08	2.59	1.38	0.59	0.23			2				0.07	0.18	0.01			1
	2.6	0.54	0.66	0.51	0.01	0.02	0.02			2.4	1.85	1.73	1.35	0.08	0.13	0.07			2.4	1.47	0.68	1.76	0.09	0	0.11			2.4	0.93	2.08	2.59	1.84	0.49	0.24			2.4				0.04	0.15	0			1.4	0.8	0.7	0.82
	3	1.08	0.95	0.64	0	0	0.02			3	2.5	2.2	1.49	0.25	0.3	0.22			3	2.21	0.96	2.67	0.07	0	0.06			3	1.19	2.08	2.59	1.57	0.36	0.23			3				0.09	0.48	0.04			1.6
	3.6	0.87	0.61	1.3	0.1	0	0.09			3.4	2.5	2.2	1.78	0.28	0.37	0.2			3.4	2.21	1.39	2.67	0.06	0	0.05			3.4	1.39	2.08	2.59	1.57	0.45	0.13			3.4				0.12	0.51	0.07			1.9	1.3	1.05	1.29
	4	0.76	0.82	1.67	0.05	0	0.05			4	2.5	2.2	2.01	0.41	0.51	0.28			4.1	2.21	2.04	2.67	0	0	0			4	1.84	2.08	2.59	1.55	0.37	0.07			4				0.06	0.43	0.04			2
	4.6	0.71	1.05	2.23	0.05	0	0.04			4.4				0.44	0.58	0.26			4.4				0.03	0	0.04			4.4	2.46	2.08	2.59	1.78	0.39	0.2			4.4				0.06	0.34	0			2.4	2.04	1.86	1.81
	5	0.74	1.32	2.23	0.02	0	0			5.1				0.35	0.67	0.21			5				0.04	0.08	0.03			5				2.19	0.43	0.39			5.1				0	0.19	0			2.7
	5.7	1.06	2.11	2.23	0.01	0	0			5.4				0.45	0.56	0.23			5.4				0.07	0.06	0.03			5.4				2.19	0.57	0.19			5.4				0.05	0.3	0.03			2.9	2.04	2.78	3.3
	6	1.11	2.11	2.23	0.03	0	0			6				0.45	0.57	0.25			6				0.08	0.08	0.03			6				2.19	0.53	0.19			6				0.04	0.29	0.03			3
	6.6	1.91			0.04	0	0			6.4				0.63	0.66	0.39			6.4				0.06	0.53	0.01			6.4				2.19	0.47	0.15			6.4				0.1	0.38	0.03			3.6
	7	2.33			0.04	0	0			7				0.61	0.79	0.51			7				0.04	0.56	0			7				2.19	0.55	0.15			7				0.04	0.3	0.02			4
	7.6				0.03	0	0			7.4				0.76	1.12	0.54			7.4				0	0.32	0			7.4				2.19	0.52	0.13			7.4				0.01	0.32	0			4.6
	8				0.07	0	0.01			8				1.42	1.69	0.84			8				0.23	0.6	0.18			8				2.19	0.64	0.04			8				0.02	0.68	0			5
	8.6				0.08	0	0			8.4				1.3	2.22	0.99			8.4				0.32	0.76	0.19			8.4				2.19	0.62	0.11			8.4				0.04	0.71	0			5.6
	9				0.12	0	0			9				1.72	2.22	1.42			9				0.18	0.98	0.07			9				2.19	0.62	0.15			9				0.04	1.03	0.06			6
	9.4				0.15	0.04	0.03			9.4				2.15	2.22	1.64			9.4				0.1	0.88	0			9.6				2.19	0.6	0.19			9.4				0	1.73	0.06			6.6
	10				0.13	0	0			10				2.15	2.22	2.01			10				0.22	1.13	0.17			10				2.19	0.74	0.2			10				0.11	2.12	0.08			7
	10.6				0.19	0	0												10.4				0.26	1.78	0.25			10.4				2.19	0.75	0.13			10.4				0.11	2.12	0.12			7.6
	11				0.22	0	0												11				0.63	2.78	0.37			11				2.19	0.82	0.1			11				0.21	2.12	0.25			8
	11.6				0.2	0	0												11				0.91	2.78	0.54			11.4				2.19	1.1	0.41			11.4				0.49	2.12	0.59			8.6
	12				0.19	0	0.09												12				0.66	2.78	0.87			12				2.19	1.37	0.73			12				0.77	2.12	0.91			9
	12.6				0.37	0.11	0.14												12.4				0.96	2.78	0.95			12.4				2.19	1.69	1.07			12.4				1.05	2.12	1.07			9.6
	13				0.44	0.18	0.29												13				1.6	2.78	1.58			13				2.19	2.6	2.2			13				1.71	2.12	1.67			10
	13.6				0.49	0.19	0.29												13.4				2.21	2.78	2.03												13.4				2.25	2.12	2.02			10.6
	14				0.54	0.26	0.42																																							11
	14.6				0.72	0.42	0.45																																							11.6
	15				0.83	0.63	0.75																																							12
	15.6				0.75	0.93	0.82																																							12.6
	16				1	0.95	1.07																																							13
																																														13.6
																																														14.1
																																														14.6
[truncated: 66 more columns]
