# Supplementary material for: The PLK4 inhibitor RP-1664 demonstrates potent efficacy in neuroblastoma preclinical models through a dual mechanism of sensitivity
Source: Nat Commun. 2026 Jun 13;17:7531. doi: 10.1038/s41467-026-74061-5 (PMC13408883; doi:10.1038/s41467-026-74061-5)
Supplement: Supplementary file 14 — Source Data [file 41467_2026_74061_MOESM14_ESM.zip › SourceData_Figure7.xlsx]

## Sheet: Fig 7B
Source data for Figure 7B - Th-MYCN mice treated with Control or RP-1664 chow
	Kaplan-Meier data					Palpation data for mice in Kaplan-Meier
	Days to endpoint from start of treatment					Progression of palpable tumour growth from start of treatment
	Treatment	Mouse ID	Days to tumour endpoint			Days of Treatment	Treatment
							Control Chow								RP-1664 225ppm (14 days on, 7 days off)								RP-1664 400ppm (14 days on, 7 days off)
	Control Chow	G8685	4				G8685	G8794	G8695	G8667	H0135	H0143	H0148	H0159	G8722	G8787	G8710	G8688	H0096	H0090	H0110	H0164	G8786	G8785	G8658	G8724	H0137	H0105	H0059	H0098
		G8794	4			1	S	S	S	S	S	S	S	S	S	S	S	S	S	S	S	S	S	S	S	S	S	S	S	S
		G8695	4			2		S	S-S/M					S-S/M		S-S/M								VS-S	S-S/M
		G8667	4			3	S-S/M		S/M	S-S/M	S	S-S/M	S/M	S-S/M	S	S-S/M	S-S/M	S	S	S/M	S	S	VS-S	VVS	S-S/M	S	S	S-S/M	S	S-S/M
		H0135	7			4	S/M	S-S/M	S/M	S/M		S/M	S/M	S/M	S	S-S/M	S/M	S-S/M		S-S/M			VS	VV-VS	S-S/M	VS-S		VS-S		S-S/M
		H0143	4			5	M	M	S/M*	M	S	M	M	M	S-S/M	S-S/M	S/M	S-S/M	S	S-S/M	S-S/M	S	VS	VV-VS	S-S/M	VS	S		S	S-S/M
		H0148	4			6									S	S-S/M	S/M	S-S/M		S/M	S-S/M		VS	VS	S/M	VS-S		VS-S		S-S/M
		H0159	4			7					S/M				S	S/M	S/M	S/M	VS-S	S/M	S/M	S-S/M	VS-S		S-S/M	VS	VS-S	S	S-S/M	S/M
	RP-1664 225ppm (14 days on, 7 days off)	G8722	15			8					M				S-S/M	S/M	S/M	S-M		S-S/M	S/M	S-S/M		VS-S	S	VS-S			S-S/M	S-S/M
		G8787	8			9									S-S/M	M	M	S/M	S-S/M	S/M	S/M	S/M	S		S	S	VS-S	S	S-S/M	S/M
		G8710	8			10									S/M			S-S/M	S/M	M	M	M		S	S-S/M				S-S/M	S-S/M
		G8688	14			11									S/M			S/M	S/M				S		S/M	S-S/M	S	S-S/M	S-S/M	S-S/M
		H0096	14			12									S/M			S/M	S-S/M					S	S-S/M	S/M		S-S/M	S/M	S/M
		H0090	9			13									S/M			S/M	S/M				S-S/M	S-S/M	S/M	S-S/M	S	S/M	S-S/M	S/M
		H0110	9			14									S/M			S/M	S/M				S-S/M	S-S/M	M	S/M		S/M	S/M	M
		H0164	9			15									S/M			M	M				S	S/M		S/M	S	S/M	S/M
	RP-1664 400ppm (14 days on, 7 days off)	G8786	37			16									M								S	S-S/M		S/M		M	S/M
		G8785	27			17																	S	S-S/M		FD**	S		M
		G8658	13			18																	S	S-S/M			S-S/M
		G8724	16			19																	S	S-S/M			S/M
		H0137	19			20																	S	S-S/M			M
		H0105	15			21																	S	S/M
		H0059	16			22																	S-S/M	S/M
		H0098	13			23																	S-S/M	S/M
						24																	S-S/M	S/M
						25																	S	S/M
						26																	S-S/M	S/M
	Tumour Size Legend					27																	S-S/M	S/M
	VVVS	0.5-1mm				28																	S-S/M	M
	VVS	2mm				29																	S/M
	VV-VS	3mm				30																	S/M
	VS	4mm				31																	S/M
	VS-S	4.5mm				32																	S/M
	S	5mm				33																	S/M
	S-S/M	6-7mm				34																	S/M
	S/M	8-9mm				35																	S/M
	M	10mm				36																	S/M
						37																	S/M
	FD	Found Dead				38																	M
									* Bleed from abdominal tumour, euthanased, tumour measured as medium																	** Found dead - Abdominal and thoracic tumour bleed

## Sheet: Fig 7C_D
Source data for Figure 7C &7D - Th-MYCN mice treated with Chemotherapy and RP-1664 chow
Key
vvvs	0.5-1mm
vvs	2mm
vvs-vs	3mm
vs	4mm
vs-s	4.5mm
s	5mm
s-s/m	6-7mm
s/m	8-9mm
m	10mm
*	Found dead/euthanised due to abdominal tumour burden
TT	Succumbed to thoracic tumour burden
Kaplan-Meier data
Days to endpoint from start of treatment				Tumour palpation sizes
Treatment	Mouse ID	Days to tumor endpoint		Days of treatment	Vehicle										RP-1664 400ppm + Isotype Control										RP-1664 400ppm + Anti-GD2 antibody										CYCLO/TOPO + Isotype Control										CYCLO/TOPO + Anti-GD2 antibody
Vehicle	H0521	7			H0521	H0647	H0810	H1016	H1121	H0507	H0616	H0813	H0869	H0946	H0581	H0613	H0931	H0996	H1128	H0562	H0653	H0700	H0820	H0937	H0553	H0587	H0926	H0956	H1029	H0607	H0578	H0707	H0855	H0943	H0489	H0555	H0891	H0897	H0976	H0563	H0831	H0840	H0826	H0948	H0557	H0687	H0824	H0908	H0987
	H0647	3		1	s	s	s	s	s	s	s	s	s	s	s	s	s	s	s	s	s	s	s	s	s	s	s	s	s	s	s	s	s	s	s	s	s	s	s	s	s	s	s	s	s	s	s	s	s
	H0810	3		2																	vs-s
	H1016	4		3	s	s-s/m	s/m	s	s-s/m	s/m	s/m	s	s/m	s/m	s	s	vs-s	s	vs-s	s-s/m		s	s/m	s	vs	s-s/m	vs-s	s	s	s	vs-s	s	vs	s-s/m	vvs-vs	vvs-vs	vs	vs	vvs-vs	vs	vvs-vs	vs	vvs-vs	vvs-vs	vvs-vs	vvs-vs	vs	vvs-vs	vs
	H1121	3		4		m	m		m	m	m		s/m	s/m						s	s-s/m		s/m			s								s
	H0507	3		5	s-s/m			m				s-s/m	m	m	vs-s	s	vvs-vs	vs-s	vs	s	s	s	s-s/m	vs	vvs-vs	s	vvs	s	vs	vvs-vs	vs-s	vs	vs		vvs-vs	vvs-vs	vvs	vvs-vs	vvs-vs	-	vs	vs	vvs	vvs-vs	vvs	vvs	vvs-vs	vvs	vvs
	H0616	3		6	s/m							s/m											s											vs-s
	H0813	6		7	s/m							m			s	s-s/m		s	vs	s-s/m	s-s/m	vs-s	s-s/m	vvs-vs	vs	s-s/m	vvvs	vs-s	vs	vvs	s	vs	vs-s		vvs-vs	vs	vvs	vs	vs	vs-s	s/m	s-s/m	s	vs	-	vvs	vs	vvs	vvs-vs
	H0869	4		8	m											s-s/m				s-s/m	s-s/m		s			s/m								vs-s							s-s/m	s/m
	H0946	4		9											s	s-s/m	vs	s	vs	s/m	s-s/m	s		s	vs	s/m	vvvs	vs-s	vs-s	vvvs		vvs-vs	vs		vs	vs-s	vvs-vs	s	s	s	s/m	m	s/m*	s	-	vvs	s	vvs	vs
RP-1664 400ppm + Isotype Control	H0581	14		10												s/m				s/m	s-s/m		s-s/m			s-s/m					s-s/m			s-s/m							m
	H0613	16		11											s-s/m	s/m	vs	s	vs	m	s/m	s/m	s-s/m	s-s/m	vvs-vs	m	vvvs	vs-s	vs	vvvs	s-s/m	vs-s	vs-s	s/m	s-s/m	s	vs	s-s/m	s-s/m	m*				s-s/m	-	vvs	s/m	vvs	vs-s
	H0931	22		12											s-s/m	s-s/m					m	s-s/m	s/m	m							s/m			s-s/m	m	s/m		s-s/m	m					m			s/m
	H0996	16		13											s/m	s-s/m	vs-s	s	vs-s			s	s/m		vvs		vvvs	s	vs-s	vvs	s/m	s	s	s/m		m*	s-s/m	s-s/m							-	vvvs	s-s/m	-	s-s/m
	H1128	17		14											s-s/m	s/m							s/m								s-s/m			s/m			s/m	m									m		vs-s
	H0562	10		15											m	s/m	vs-s	s-s/m	s			s	m		vvs-vs		vvvs	vs-s	s	vvvs	s/m	s	s	m			s/m								-	-		vvvs
	H0653	11		16												s-s/m		s-s/m													s/m						m												s-s/m
	H0700	18		17												m	s	m	s/m			s-s/m			vvs-vs		vvs	s-s/m	s	-	m	TT	s-s/m												vvvs	-		vvvs	s-s/m
	H0820	14		18															m			s/m						s/m					s-s/m																s-s/m
	H0937	11		19													s-s/m					m			vs		vvvs	m	m				s/m												vvvs	-		vvvs	s/m
RP-1664 400ppm + Anti-GD2 antibody	H0553	32		20													s/m													vvvs			m																s/m
	H0587	10		21													s/m								vs-s		vvs																		vvvs	-		-	s/m
	H0926	44		22													s/m													vvs																			m
	H0956	18		23													m								vs-s		vvs																		-	-		-
	H1029	18		24																										vvvs
	H0607	Alive as at 21st Jan 2026 249 days		25																					vs-s		vvs																		vvvs	-		-
	H0578	16		26																										vvvs
	H0707	16		27																					s		-																		-	-		-
	H0855	19		28																										vvvs
	H0943	14		29																					s		vvs																		-	vvvs		-
CYCLO/TOPO + Isotype Control	H0489	11		30																										-
	H0555	12		31																					s-s/m		vvvs																		-	vvvs		-
	H0891	15		32																					s/m					vvvs
	H0897	13		33																					m		vvvs																		-	-		-
	H0976	11		34																										-
	H0563	10		35																							vvs																		-	vvvs		vvvs
	H0831	9		36																							vvs-vs			-
	H0840	8		37																							vvs-vs																		-	-		-
	H0826	8		38																										-
	H0948	11		39																							vvs-vs																		-	-		-
CYCLO/TOPO + Anti-GD2 antibody	H0557	80		40																										-
	H0687	110		41																							vvs-vs																		-	-		-
	H0824	13		42																										-
	H0908	61		43																							vs																		-	-		-
	H0987	21		44																										-
	H0603	40		45																							TT																		-	-		-
	H0672	36		46																										-
	H0758	72		47																																									-	-		-
	H0922	39		48																										-
	H1005	62		49																																									-	-		-
RP-1664 400ppm + CYCLO/TOPO + Isotype Control	H0566	25		50																										-
	H0628	20		51																																									-	-		-
	H0914	84		52																										-
	H1067	40		53																																									-	-		-
	H1104	33		54																										-
	H0597	30		55																																									-	-		-
	H0572	24		56																										-
	H0747	21		57																										-															-	-		-
	H0859	42		58
	H1023	25		59																										-															-	-		-
RP-1664 400ppm + CYCLO/TOPO + Anti-GD2 antibody	G9781	65		60
	G9802	91		61																										-															-	-		-
	H0873	62		62																																												TT
	H0863	112		63																										-															-	-
	H0985	Alive as at 21st Jan 2026 - 180 days		64
	G9710	100		65																										-															-	-
	G9754	89		66
	H0924	65		67																										-															-	-
	H0655	58		68
	H0848	Alive as at 21st Jan 2026 - 207 days		69																										-															-	-
	H0886	64		70
TEMIRI + Isotype Control	H0496	12		71																										-															-	-
	H0556	8		72
	H0699	10		73																										-															-	-
	H0994	13		74
	H1095	14		75																										-															-	-
	H0542	13		76
	H0596	15		77																										-															-	-
	H0660	13		78
	H0904	9		79																										-															-	-
	H0978	15		80
TEMIRI + Anti-GD2 antibody	H0512	16		81																										-															TT	-
	H0657	28		82
	H0684	17		83																										-																-
	H1009	18		84
	H1071	23		85																										-																vvvs
	H0535	36		86																																										vvs
	H0637	61		87																										-																vvs
	H0830	47		88
	H0906	24		89																										-																vvs-vs
	H0969	34		90
RP-1664 400ppm + TEMIRI + Isotype Control	H0544	21		91																										vvvs																vvs-vs
	H0837	21		92
	H0877	19		93																										-																vvs-vs
	H0986	57		94
	H1097	66		95																										-																vvs-vs
	H0575	22		96
	H0602	15		97																										-																vs-s
	H0631	22		98
	H0753	29		99																										-																vs-s
	H1041	24		100
RP-1664 400ppm + TEMIRI + Anti-GD2 antibody	G9700	224		101																										-																vs-s
	G9790	329 days - No tumour at endpoint		102
	H0718	Alive as at 21st Jan 2026 - 226 days tumour free		103																										-																s
	H0957	112		104
	H1106	Alive as at 21st Jan 2026 - 156 days tumour free		105																										-																vs
	G9695	Censored at day 234 - no tumour accidental euthanasia		106
	G9784	328 days - No tumour at endpoint		107																										-																vs-s
	H0789	43		108
	H1021	Alive as at 21st Jan 2026 - 168 days		109																										-																vs
				110
				111																										vvvs																TT
				112
				113																										-
				114
				115																										-
				116
				117																										-
				118
				119																										-
				120
				121																										-
				122
				123																										-
				124
				125																										vvvs
				126
				127																										-
				128
				129																										-
				130
				131																										-
				132
				133																										-
				134
				135																										-
				136
				137																										-
				138
				139																										-
				140
				141																										-
				142
				143																										-
				144
				145																										-
				146
				147																										-
				148
				149																										-
				150
				151																										-
				152
				153
				154																										-
				155
				156																										-
				157
				158																										-
				159
				160																										-
				161
				162																										-
				163
				164																										-
				165
				166																										-
				167
				168																										vvs
				169
				170																										-
				171
				172																										-
				173
				174																										-
				175
				176																										-
				177
				178																										-
				179
				180																										-
				181
				182																										-
				183
				184																										-
				185
				186																										vvvs
				187
				188
				189																										-
				190
				191																										-
				192
				193																										-
				194
				195																										-
				196
				197																										-
				198
				199																										-
				200
				201																										-
				202
				203																										-
				204
				205																										-
				206
				207																										-
				208
				209																										-
				210
				211																										-
				212
				213																										-
				214
				215																										-
				216
				217																										-
				218
				219																										-
				220
				221																										-
				222
				223																										-
				224
				225																										-
				226
				227																										-
				228
				229																										-
				230
				231																										-
				232
				233																										-
				234
				235																										-
				236
				237																										-
				238
				239																										-
				240
				241																										-
				242
				243																										-
				244
				245																										-
				246
				247																										-
				248
				249																										-
				250
				251
				252
				253
				254
				255
				256
				257
				258
				259
				260
				261
				262
				263
				264
				265
				266
				267
				268
				269
				270
				271
				272
				273
				274
				275
				276
				277
				278
				279
				280
				281
				282
				283
				284
				285
				286
				287
				288
				289
				290
				291
				292
				293
				294
				295
				296
				297
				298
				299
				300
				301
				302
				303
				304
				305
				306
				307
				308
				309
				310
				311
				312
				313
				314
				315
				316
				317
				318
				319
				320
				321
				322
				323
				324
				325
				326
				327
				328
				329
				330
[truncated: 65 more columns]
