# Supplementary material for: The PLK4 inhibitor RP-1664 demonstrates potent efficacy in neuroblastoma preclinical models through a dual mechanism of sensitivity
Source: Nat Commun. 2026 Jun 13;17:7531. doi: 10.1038/s41467-026-74061-5 (PMC13408883; doi:10.1038/s41467-026-74061-5)
Supplement: Supplementary file 14 — Source Data [file 41467_2026_74061_MOESM14_ESM.zip › SourceData_SuppFigure1.xlsx]

## Sheet: Supplementary Data Figure 1B
		p21+ cells (%)
	[RP-1664] (nM)	48h			72h
	1000	79.3388	70.7571	75.3077	87.8211	81.9676	87.0258
	500	73.9076	67.8509	69.4751	90.0075	87.4238	90.1101
	250	62.8902	60.1851	57.7405	84.9093	84.5561	82.0613
	100	43.0042	44.8657	41.3481	57.5641	56.6102	58.7008
	50	30.1554	35.9213	31.8568	37.6613	40.0393	37.8374
	25	12.7557	20.3614	14.5787	18.211	19.3167	19.7679
	10	8.90614	14.4487	11.103	15.8255	16.113	15.4133
	5	9.45604	15.1517	11.7854	16	16.4441	15.8156
	0	10.4063	16.1097	13.2546	16.8494	14.5904	15.3452

## Sheet: Supplementary Data Figure 1C
	TRIM37 protein level
	TP53-WT	TP53-WT +TRIM37	TP53-KO	TP53-KO +TRIM37
	1	4.90545	1	2.55454
	1	5.37197	1	3.43546

## Sheet: Supplementary Data Figure 1D
		Body weight (g)
	Days of treatment	Blank chow						RP-1664, 300PPM, continuous						RP-1664, 600PPM, continuous						RP-1664, 600PPM, 7on/7off						RP-1664, 600PPM, 14on/7off
	1	19.88	19.16	19.75	18.82	17.84	18.33	20.67	18.48	17.75	19.66	17.95	21.45	18.42	17.91	19.17	19.52	17.62	18.29	20.61	19.97	18.82	18.83	17.36	18.18	19.8	20.55	16.61	21.17	16.95	17.3
	6	19.87	17.27	18.37	17.8	18.66	18.05	21.02	18.5	16.63	18.86	17.36	21.13	17.45	17.33	18.83	18.86	17.57	17.07	19.48	20.02	17.9	18.18	17.79	17.87	19.36	21.04	16.25	20.97	17.21	15.88
	9	19.61	19.18	20.59	19.08	19.11	17.68	19.77	18.73	15.61	18.11	17.34	21.17	17.84	17.01	19.59	18.96	17.63	17.52	18.39	20.36	17.91	18.4	17.52	17.43	19.3	20.54	16.76	20.91	17.11	16.16
	12	19.39	18.7	20.27	18.75	19.46	16.96	19.3	18.18	15.45	17.45	16.75	20.34	16.61	16.3	18.41	17.95	16.55	17.36	17.73	19.2	16.7	18.11	17.93	17.93	18.64	19.98	15.52	19.75	16.73	15.09
	15	18.24	18.08	19.64	17.94	18.68	16.14	18.43	18.21	14.81	16.43	16.27	20.21	16.08	15.49	17.52	17.11	15.69	17.19	17.48	19.39	16.3	17.09	17.73	17.83	17.8	18.52	15.62	18.56	15.79	14.44
	19	19.32	18.25	20.48	18.34	19.33	16.19	19.29	18.56	15.81	16.95	16.11	21.2	16.95	16.76	18.46	18.25	16.05	17.89	18.84	20.65	17.21	18.57	19.05	19.32	18.48	19.63	17.07	19.66	16.78	15.22
	22	19.02	17.57	20.77	17.85	19.54	16.48	19.25	18.26	16.09	16.88	16.11	21.09	16.93	16.86	18.84	17.98	15	17.78	18.91	20.29	17.66	18.43	18.57	18.89	19.09	20.48	18.32	21.7	16.86	16.63
	26	19.07	17.3	19.85	17.6	20.8	15.35	20.05	18.9	16.82	17.73	16.02	21.61	17.75	17.84	19.64	18.2	14.85	17.59	19.83	20.07	17.61	18.96	18.02	18.13	20.3	22.17	18.48	22.5	18.98	17.02
	29	17.86	17.04	18.49	16.23	20.43	14.88	20.41	17.25	16.25	17.89	14.54	19.3	17.63	17.04	19.07	16.44	14.21	16.02	19.56	18.38	17	18.28	17.86	17.04	18.58	19.59	16.71	20.76	16.96	15.66
	33	17.71		19.2	16.8	19.56	15.76	19.8	16.93	15.19	17.32	14.79	19.59	17.03	16.53	18.57	16.9	14.34	17.23	19.05	19.84	17.58	18.32	18.71	18.27	18.2	20.21	16.75	19.89	16.85	15.29
	36	17.54		19.05	16.52	19.71	16.04	19.46	17.49	15.03	16.9	15.44	20.23	16.91	16.9	18.77	16.85	13.84	17.16	19.57	20.93	17.76	18.54	18.32	17.8	18.71	20	16.52	20.63	16.39	15.05
		Baseline-corrected body weight
	Days of treatment	Blank chow						RP-1664, 300PPM, continuous						RP-1664, 600PPM, continuous						RP-1664, 600PPM, 7on/7off						RP-1664, 600PPM, 14on/7off
	1	0	0	0	0	0	0	0	0	0	0	0	0	0	0	0	0	0	0	0	0	0	0	0	0	0	0	0	0	0	0
	6	-0.0503018	-9.8643	-6.98734	-5.41977	4.59641	-1.52755	1.69328	0.108225	-6.30986	-4.06918	-3.28691	-1.49184	-5.26602	-3.23841	-1.7736	-3.38115	-0.283768	-6.67031	-5.48278	0.250376	-4.88842	-3.45194	2.47696	-1.70517	-2.22222	2.38443	-2.16737	-0.944733	1.53392	-8.20809
	9	-1.35815	0.104384	4.25316	1.38151	7.11883	-3.5461	-4.35414	1.35281	-12.0563	-7.88403	-3.39833	-1.30536	-3.14875	-5.02513	2.19092	-2.86885	0.0567537	-4.20995	-10.7715	1.95293	-4.83528	-2.28359	0.921659	-4.12541	-2.52525	-0.0486618	0.90307	-1.22815	0.943953	-6.5896
	12	-2.46479	-2.40084	2.63291	-0.371945	9.08072	-7.47409	-6.62796	-1.62338	-12.9577	-11.2411	-6.68524	-5.17483	-9.82628	-8.98939	-3.96453	-8.04303	-6.07264	-5.08475	-13.9738	-3.85578	-11.2646	-3.82369	3.28341	-1.37514	-5.85859	-2.77372	-6.56231	-6.70761	-1.29794	-12.7746
	15	-8.2495	-5.63674	-0.556962	-4.67588	4.70852	-11.9476	-10.837	-1.46104	-16.5634	-16.4293	-9.35933	-5.78089	-12.7036	-13.512	-8.6072	-12.3463	-10.9535	-6.01422	-15.1868	-2.90436	-13.39	-9.24057	2.13134	-1.92519	-10.101	-9.87835	-5.96026	-12.3288	-6.84366	-16.5318
	19	-2.8169	-4.74948	3.6962	-2.55048	8.35202	-11.6748	-6.67634	0.4329	-10.9296	-13.7843	-10.2507	-1.1655	-7.98046	-6.42099	-3.7037	-6.50615	-8.91033	-2.18699	-8.58806	3.40511	-8.55473	-1.38078	9.73502	6.27063	-6.66667	-4.47689	2.76942	-7.13274	-1.00295	-12.0231
	22	-4.32596	-8.29854	5.16456	-5.15409	9.52915	-10.0927	-6.86986	-1.19048	-9.35211	-14.1404	-10.2507	-1.67832	-8.08903	-5.86265	-1.72144	-7.88934	-14.8695	-2.78841	-8.24842	1.6024	-6.16366	-2.12427	6.97005	3.90539	-3.58586	-0.340633	10.295	2.50354	-0.530973	-3.87283
	26	-4.07445	-9.70772	0.506329	-6.48247	16.5919	-16.2575	-2.99952	2.27273	-5.23944	-9.81689	-10.7521	0.745921	-3.63735	-0.390843	2.45175	-6.7623	-15.7208	-3.82723	-3.78457	0.500751	-6.42933	0.690388	3.80184	-0.275028	2.52525	7.88321	11.2583	6.28248	11.9764	-1.6185
	29	-10.161	-11.0647	-6.37975	-13.762	14.5179	-18.8216	-1.25786	-6.65584	-8.4507	-9.00305	-18.9972	-10.0233	-4.28882	-4.85762	-0.521648	-15.7787	-19.353	-12.4112	-5.09461	-7.96194	-9.67056	-2.92087	2.88018	-6.27063	-6.16162	-4.67153	0.602047	-1.9367	0.0589971	-9.47977
	33	-10.9155		-2.78481	-10.7333	9.64126	-14.0207	-4.209	-8.38745	-14.4225	-11.9023	-17.6045	-8.67133	-7.54615	-7.70519	-3.12989	-13.4221	-18.6152	-5.79552	-7.56914	-0.650976	-6.58874	-2.70844	7.7765	0.49505	-8.08081	-1.6545	0.842866	-6.04629	-0.589971	-11.6185
	36	-11.7706		-3.5443	-12.221	10.4821	-12.4932	-5.85389	-5.35714	-15.3239	-14.0387	-13.9833	-5.68765	-8.19761	-5.63931	-2.08659	-13.6783	-21.4529	-6.17824	-5.04609	4.80721	-5.63231	-1.5401	5.52995	-2.09021	-5.50505	-2.6764	-0.541842	-2.55078	-3.30383	-13.0058
