# Supplementary material for: The PLK4 inhibitor RP-1664 demonstrates potent efficacy in neuroblastoma preclinical models through a dual mechanism of sensitivity
Source: Nat Commun. 2026 Jun 13;17:7531. doi: 10.1038/s41467-026-74061-5 (PMC13408883; doi:10.1038/s41467-026-74061-5)
Supplement: Supplementary file 14 — Source Data [file 41467_2026_74061_MOESM14_ESM.zip › SourceData_SuppFigure2.xlsx]

## Sheet: Supplementary Data Figure 2A
		RP-1664 IC50 (uM)
		Non-transformed		Breast cancer (TRIM37 gain)		Neuroblastoma (TRIM37 gain)
		RPE1-hTERT TP53-WT	0.495	HCC1500	0.156	CHP134	0.02615
		MCF10A	0.106	CAMA1	0.043	CHP212	0.03288
		COL-hTERT	2.069	DU4475	0.019	IMR32	0.03087
		BRONCH2	0.46	ZR751	0.195	KELLY	0.04014
		HK2	2.144	EFM192A	0.206	SHSY5Y	0.03298
				HCC1428	2.955	SKNAS	0.1092
				ZR7530	0.239	SKNDZ	0.03529
				MX1	0.028	SKNFI	0.04043
				MCF7	0.04	SKNSH	0.04669

## Sheet: Supplementary Data Figure 2C
		SHSY5Y
	[RP-1664] (nM)	<2 centrosomes				2 centrosomes				>2 centrosomes
	0	37.8691	34.1384	55.7773	37.8434	58.0746	59.485	42.1028	59.3645	4.05629	6.37659	2.11994	2.79211
	5	40.3998	33.2838	57.9553	39.0128	56.2839	59.8713	41.1382	58.9278	3.31628	6.84491	0.906504	2.05948
	10	43.3688	34.1855	57.2	39.9901	52.6729	60.3387	40.8371	57.1491	3.95828	5.4758	1.96285	2.86082
	25	37.6384	36.1764	50.9297	36.6065	49.1142	55.0631	42.7805	57.4038	13.2475	8.76052	6.28974	5.98966
	50	29.9899	30.7077	52.6808	38.2676	32.7471	39.8802	30.5802	39.2164	37.263	29.4121	16.7389	22.516
	100	35.9918	29.0658	46.5107	45.0205	25.2161	29.3942	22.767	24.0828	38.7921	41.54	30.7223	30.8967
	250	87.3059	82.8515	92.6528	98.3575	11.5761	12.8868	6.64932	1.55399	1.11801	4.26164	0.697914	0.088563
	500	87.8888	81.5287	92.9042	98.3261	11.3555	14.5466	6.11906	1.58228	0.755657	3.92475	0.976777	0.091591
	1000	86.8841	80.7557	91.6698	96.8852	11.2701	14.1329	7.59754	3.11477	1.8458	5.11142	0.732601	0
	2000	77.7778	65.1852	72.1569	96.9562	20	31.4815	27.8431	3.04376	2.22222	3.33333	0	0

## Sheet: Supplementary Data Figure 2F
		CHP134 WT											CHP134 TRIM37-low											CHP134 TP53-KO											CHP134 TP53-KO TRIM37-low
	[Centrinone B] (nM)	<2 centrosomes			2 centrosomes			>2 centrosomes				[Centrinone B] (nM)	<2 centrosomes			2 centrosomes			>2 centrosomes				[Centrinone B] (nM)	<2 centrosomes			2 centrosomes			>2 centrosomes				[Centrinone B] (nM)	<2 centrosomes			2 centrosomes			>2 centrosomes
	0	36.7778	38.2692	45.4039	60.9931	59.9583	53.4463	2.22911	1.77248	1.14987		0		33.868	40.1625		59.8692	56.6358		6.26279	3.20171		0	41.2506	47.7796	52.2032	57.0208	50.5853	47.163	1.72857	1.6351	0.633804		0		52.3549	58.3624		42.6816	39.3872		4.96345	2.25036
	25	32.1006	39.2499	40.1511	57.0577	53.0962	53.8803	10.8417	7.65384	5.96862		25		34.4179	38.8269		50.1243	49.6169		15.4578	11.5562		25	39.6098	46.9519	49.648	51.5362	43.7954	45.0176	8.85399	9.25266	5.33442		25		50.5019	57.1418		38.5208	35.7384		10.9773	7.11972
	50	30.8278	41.17	42.7002	37.192	36.3495	36.0347	31.9802	22.4805	21.2651		50		37.6147	40.6045		34.2615	34.989		28.1238	24.4065		50	40.513	47.6993	51.4438	33.5482	32.0991	32.0586	25.9387	20.2016	16.4976		50		54.6835	63.0658		26.6229	24.1692		18.6935	12.765
	75	35.2308	51.3869	45.3127	27.3841	22.4119	26.2957	37.3851	26.2012	28.3916		75		44.301	47.1226		22.077	23.9708		33.622	28.9066		75	45.0993	51.4401	52.8191	23.9994	19.3228	24.6119	30.9014	29.2371	22.5691		75		55.3451	65.7681		21.7194	21.138		22.9355	13.0939
	125	59.9964	66.4302	67.823	15.8138	16.2277	15.2898	24.1898	17.3421	16.8872		125		56.6152	63.6394		17.495	16.9966		25.8898	19.364		125	57.0393	61.3043	74.5834	17.0923	14.7585	15.0617	25.8684	23.9372	10.3549		125		59.0799	78.6542		17.0065	14.4843		23.9136	6.86151
	250	89.3334	95.2874	95.3929	9.21386	4.39213	4.34816	1.45275	0.320436	0.258897		250		86.5063	88.2601		10.4981	10.2209		2.99557	1.519		250	87.876	90.8391	97.061	10.7666	7.07264	2.67176	1.35736	2.08822	0.267227		250		89.8499	93.8716		8.08094	5.67622		2.06919	0.452161
	500	88.2133	96.6104	96.2802	10.0813	3.15921	3.55155	1.70545	0.230364	0.168221		500		86.5297	87.6597		9.83538	10.4654		3.6349	1.8749		500	90.2687	96.0303	96.8969	8.45257	3.34537	2.96139	1.27871	0.62431	0.141717		500		94.6611	95.2867		4.68251	4.44598		0.65636	0.267351
	1000	89.6757	96.7135	96.4156	7.97276	2.95966	3.30328	2.35158	0.326881	0.281127		1000		83.6823	84.7793		11.1616	12.3437		5.15609	2.87697		1000	91.7189	96.3569	97.1393	7.17544	3.19814	2.63249	1.10568	0.444927	0.228173		1000		94.9074	95.2613		4.15062	4.35053		0.942005	0.388225
	2000	89.8807	95.8225	97.076	7.28006	3.70168	2.78073	2.83929	0.475828	0.143296		2000		80.7068	81.7099		12.4245	14.334		6.86869	3.95609		2000	90.8977	95.6166	96.8874	7.48891	3.52136	2.95556	1.61338	0.862086	0.157014		2000		94.126	95.4003		5.0046	4.36305		0.869378	0.236664
	5000	65.0568	91.0336	97.9053	16.1239	8.32776	2.01907	18.8193	0.6386	0.075663		5000		77.7927	82.2034		15.1863	15.1221		7.02102	2.67454		5000	89.7341	89.8279	96.9716	8.39739	7.46053	2.9013	1.86849	2.71157	0.127088		5000		88.4074	93.475		9.26137	5.60445		2.33121	0.920518

## Sheet: Supplementary Data Figure 2G
		Viability (%)
	log[Centrinone B] (nM)	CHP134 WT			TRIM37-low			TP53-KO			TRIM37-low TP53-KO
	3.69897	3.2875	2.5464	2.769	10.7105	11.0567	8.605	5.7401	7.7776	4.4744	57.1223	65.5635	76.6954
	3.30103	3.484	3.1933	4.0442	28.9673	36.1717	39.5547	24.7308	25.7065	28.4733	91.0247	86.6608	79.2103
	3	5.9068	4.1058	4.133	30.734	36.7687	37.2676	57.2481	45.0443	40.4086	100.494	107.199	99.4577
	2.69897	4.6864	3.4781	4.1646	35.8284	47.8799	35.5788	43.6706	54.7432	58.6808	104.298	101.415	98.1476
	2.39794	4.713	4.6944	3.5192	49.0953	41.9345	33.6613	58.5746	43.7159	65.105	74.8491	69.5399	87.0417
	2.09691	9.4687	7.2979	7.2526	8.591	7.5075	8.1601	7.0788	5.8104	7.0065	8.4415	10.7925	7.1472
	1.87506	30.0294	29.5227	23.9526	31.0993	33.6281	30.7274	20.244	20.7069	23.9894	21.5409	20.9065	24.8175
	1.69897	93.9189	95.4611	99.7415	81.9486	74.6888	75.1411	87.3472	89.4695	90.5162	39.3799	61.381	59.1633
	1.39794	95.7181	103.743	97.9407	99.5568	93.6413	92.8419	108.52	93.9791	96.445	109.489	86.367	101.655
