# Supplementary material for: The PLK4 inhibitor RP-1664 demonstrates potent efficacy in neuroblastoma preclinical models through a dual mechanism of sensitivity
Source: Nat Commun. 2026 Jun 13;17:7531. doi: 10.1038/s41467-026-74061-5 (PMC13408883; doi:10.1038/s41467-026-74061-5)
Supplement: Supplementary file 14 — Source Data [file 41467_2026_74061_MOESM14_ESM.zip › SourceData_SuppFigure3.xlsx]

## Sheet: Supplementary Data Figure 3B
		Fraction of p21+ cells (DMSO = 1)
	[RP-1664] (nM)	CHP134 WT			TRIM37-low
	2000	4.0022	5.02533	3.03616	0.923229	1.47626	1.3415
	1000	2.47164	4.06095	2.67675	0.909022	1.46597	1.43297
	500	3.47484	4.16924	2.8382	1.09304	1.58107	1.48936
	250	3.78264	3.9867	2.71341	1.18507	1.60414	1.46797
	100	2.02227	1.57824	1.63627	1.43145	1.61598	1.44464
	50	2.04768	1.77528	1.57801	1.51941	1.71066	1.37152
	25	1.75434	1.39146	1.36623	1.34158	1.52633	1.25249
	10	1.15178	0.974296	1.01595	1.07888	1.12463	1.07927
	5	1.2149	1.01925	0.943298	0.990248	1.03023	1.06369
	0	1	1	1	1	1	1

## Sheet: Supplementary Data Figure 3D
		Mitotic duration (min)
		CHP134 WT			TRIM37-low
	[RP-1664] (nM)	0	50	250	0	50	250
		40	32	140	16	60	32
		40	36	220	32	52	40
		36	32	92	28	44	40
		44	32	140	28	80	40
		36	36	136	36	68	36
		28	32	100	24	44	32
		32	32	140	28	56	84
		36	40	220	28	68	44
		28	32	92	28	32	36
		32	36	140	32	32	48
		36	36	136	32	44	104
		40	32	100	32	36	44
		24	36	144	32	28	40
		44	24	36	28	40	40
		28	40	56	36	40	36
		32	44	32	40	40	44
		48	32	80	40	44	40
		24	36	96	36	32	48
		28	32	96	32	28	32
		36	48	60	32	36	44
		44	32	56	32	28	32
		36	60	56	36	44	40
		40	36	84	28	36	40
		32	32	112	28	36	28
		28	24	80	36	36	36
		36	32	100	32	36	36
		32	48	124	36	32	32
		44	36	192	36	44	36
		32	44	156	32	44	28
		36	44	76	36	44	40
		44	92	188	32	32	68
		32	36	52	28	44	28
		48	28	108	28	28	96
		36	32	100	24	32	40
		24	64	148	28	28	40
		48	40	120	24	40	32
		28	32	60	36	28	40
		32	20	112	52	40	48
		32	28	176	32	72	40
		60	56	380	32	48	44
		40	36	96	28	48	120
		32	32	176	24	36	28
		32	28	116	36	44	40
		40	60	52	24	68	36
		28	40	152	28	36	40
		32	40	108	32	32	40
		36	40	88	28	40	32
		32	40	100	36	44	48
		32	40	188	28	36	36
		40	28	168	32	84	52
		32	40	88	28	32	36
		36	28	152	32	40	36
		32	36	108	40	44	76
		32	72	52	28	40	36
		32	64	68	24	44	120
		28	88	60	28	36	36
		28	20	112	40	44	32
		28	36	136	28	48	32
		32	48	112	28	48	44
		56	24	92	40	84	68
		36	28	68	40	44	32
		36	36	88	28	68	36
		36	32	128	36	40	36
		44	32	132	36	52	40
		36	40	176	32	40	52
		28	28	84	28	76	36
		32	32	216	40	68	36
		32	36	104	36	52	60
		56	28	104	36	32	32
		36	36	108	32	44	92
		32	32	96		36
		32	52	72
		36	28	232
		36	28	260
		40	40	60
		32		116
		24
		36
		32
		30	35	40	25	35	35
		30	40	45	25	25	50
		30	45	100	30	35	25
		35	45	140	35	100	40
		35	70	120	30	60	45
		50	75	115	45	55	45
		40	40	60	40	60	55
		30	70	145	30	45	30
		35	65	150	30	40	40
		25	65	55	45	55	50
		35	35	170	35	50	40
		35	50	210	35	50	45
		40	35	170	45	60	35
		30	35	95	110	55	50
		40	50	60	40	35	45
		30	35	340	30	40	45
		40	35	120	35	30	45
		30	40	115	35	55	35
		30	40	145	30	85	40
		40	45	75	40	45	40
		30	40	165	45	40	40
		40	30	215	35	35	245
		40	50	865	25	40	40
		45	60	150	40	80	45
		30	55	110	35	50	40
		40	100	75	40	55	45
		35	45	110	30	40	70
		35	45	50	35	50	45
		45	40	100	20	50	50
		30	45	415	35	35	35
		35	40	170	40	45	45
		30	30	720	75	40	45
		40	30	90	45	45	65
		40	35	215	30	70	45
		30	50	125	30	35	55
		35	30	135	35	35	40
		40	40	100	40	40	35
		45	45	160	35	40	35
		35	40	100	35	55	40
		35	60	165	45	30	30
		35	55	40	40	30	45
		45	35	35	35	40	50
		30	25	60	35	30	40
		35	30	135	25	30	40
		40	40	85	50	60	45
		30	25	105	75	35	40
		40	40	170	30	30	45
		35	45	35	30	35	45
		35	50	100	30	35	40
		35	40	105	40	45	60
		35	45	90	35	30	135
		35	60	95	40	45	90
		35	40	240	30	45	40
		35	45	90	30	40	30
		25	45	40	40	35	35
		70	40	80	25	40	50
		40	35	130	30	35	45
		50	30	100	45	40	45
		40	55	150	35	40	45
		40	85	220	35	35	50
		40	35	130	35	35	55
		40	45	160	30	35	50
		35	35	75	25	45	40
		30	35	35	30	30	50
		35	50	95	30	40	35
		30	35	70	30	45	95
		30	40	140	45	80	60
		40	60	105	35	60	50
		40	55	300	40	90	40
		35	30	130	35	50	35
		40	35	135	30	35	45
		35	40	140	35	40	30
		50	25	185	35	30	40
		35	30	150	55	40	40
		35	35	115	40	45	45
		40	35	95	35	35	40
		30	65	90	55	35	45
		35	40	85	40	40	40
		30	50	100	50	35	35
		40	40	135	30	55	35
		40	50	145	35	60	45
		45	30	110	35	35	35
		30	30	145	40	70	35
		35	35	230	35	45	35
		30	40	75	35	50	40
		35	35	85	30	50	45
		35	35	195	30	40	35
		50	35	55	40	30	45
		35	60	100	35	55	35
		30	45	95	35	30	40
		35	35	130	45	25	40
		30	35	110	35	60	35
		35	45	50	30	80	40
		30	30	60	40	40	40
		35	70	60	45	40	55
		25	40	105	25	50	50
		35	35	125	30	45	40
		50	55	95	40	35	30
		40	30	90	35	60	40
		45	30	60	30	40	45

## Sheet: Supplementary Data Figure 3E
		CHP134: Fraction of positive cells (DMSO=1)
	log[RP-1664] (nM)	Cytotox			Annexin V
	3	5.37243	5.52693	4.5591	5.59791	6.87411	4.70361
	2.69897	4.81885	4.63438	4.35291	4.36188	5.67152	4.62041
	2.39794	4.01807	3.97284	3.38935	4.66598	4.58135	3.44745
	2.09691	3.11147	2.59497	4.86648	2.97786	2.85605	5.66343
	1.87506	5.07305	5.5411	6.8196	5.40475	6.18799	6.87759
	1.69897	5.31426	5.13442	5.08442	6.62987	6.67034	5.39488
	1.39794	3.83541	3.10579	3.2503	3.70851	3.65368	2.77297
	1	1.56309	1.15202	1.22626	1.48946	1.51494	1.02692
	0.69897	1.0999	0.84935	1.13113	1.15227	1.33776	0.964632
	0	1	1	1	1	1	1

## Sheet: Supplementary Data Figure 3F
		CHP212: Fraction of positive cells (DMSO=1)
	log[RP-1664] (nM)	Cytotox			Annexin V
	3	9.14471	7.10647	6.80324	7.74348	3.99767	6.31087
	2.69897	5.62491	4.74596	3.74467	4.94397	3.152	4.10449
	2.39794	3.41253	3.33843	2.8396	3.45035	3.07171	2.87514
	2.09691	2.7045	2.58405	2.2266	2.58235	2.40989	2.17559
	1.87506	2.59008	2.67553	2.61124	2.6537	2.87907	2.51082
	1.69897	2.79244	2.48812	1.65325	2.48711	2.34524	2.22723
	1.39794	1.3515	1.6422	1.40234	1.73036	1.72428	1.63819
	1	1.18635	1.15814	1.29117	1.11559	1.07143	0.991204
	0.69897	1.07881	1.14267	0.943197	1.05021	1.11971	1.07577
	0	1	1	1	1	1	1
