# Supplementary material for: The PLK4 inhibitor RP-1664 demonstrates potent efficacy in neuroblastoma preclinical models through a dual mechanism of sensitivity
Source: Nat Commun. 2026 Jun 13;17:7531. doi: 10.1038/s41467-026-74061-5 (PMC13408883; doi:10.1038/s41467-026-74061-5)
Supplement: Supplementary file 14 — Source Data [file 41467_2026_74061_MOESM14_ESM.zip › SourceData_SuppFigure4.xlsx]

## Sheet: Supplementary Data Figure 4A
		Viability (%)
	log[RP-1664] (nM)	CHP134 TRIM37-KO cl.2
	3.30103	6.15567	6.47516	10.5963
	3	9.09153	21.3752	28.0762
	2.69897	14.1278	47.4269	50.882
	2.39794	15.0967	53.9336	55.895
	2	64.7013	65.0625	65.9308
	1.69897	5.6109	6.28457	9.43277
	1.39794	15.1641	12.0275	30.9861
	1	92.723	97.1417	99.1565
	0.69897	101.617	98.3781	98.1402

## Sheet: Supplementary Data Figure 4C
		RP-1664 free plasma level (nM)
	Time (hrs)	CHP134 WT			TRIM37-KO cl. 2			TP53-KO
	0	92.5	94.1	75.4	124	133	138	112	102	78.8
	6	66.6	114	119	36.3	71.1	47.1	53.8	47.2	50.4
	10	90.5	73.9	104	30.9	45.3	36.5	25.4	38	23.8
	24	92.5	94.1	75.4	124	133	138	112	102	78.8

## Sheet: Supplementary Data Figure 4D
		CHP134 WT																CHP134 TRIM37-KO cl.2																CHP134 TP53-KO
		Body weight (g)																Body weight (g)																Body weight (g)
	Days of treatment	Blank chow							RP-1664 300ppm								Days of treatment	Blank chow							RP-1664 300ppm								Days of treatment	Blank chow							RP-1664 300ppm
	1	17.6	17.4	19.5	18.1	19.6	21	18.1	21.2	17.8	19.7	19.8	18.7	18.2	18.2		1	19.3	19.3	19	18.4	17.8	20.6	18.8	19.1	18.4	19.3	18.4	20.7	17.8	17.1		1	19.2	19.3	19.2	20.8	17.4	19.2	18.8	18.6	20.9	18.5	17.6	22.6	17.8	18.2
	3	17.3	17.3	19.2	17.7	19.2	20.4	17.4	20.7	17.8	19.2	19.9	18.2	17.9	18		3	18.6	19	18.7	17.6	18.2	20.7	18.2	19.1	17.7	18.9	18	21.1	17.3	16.6		3	19.8	19.3	19	20.8	17.7	18.8	18.9	19	21.2	18.4	17.2	21.2	17.1	17.2
	7	17.6	17.6	19.4	16.7	19.8	21.5	17.9	21.5	18.2	19.3	20.8	19	18.7	18.8		6	19.3	19.7	19.1	18.2	18.7	21.1	18.7	19.4	18.2	19.5	17.5	21.4	16.7	16.5		6	20	19.6	19.2	20.7	17.8	19.3	18.6	18.9	21.2	18.4	17.3	21.8	17.7	17.6
	10	18.8	18.1	20.2	17.9	19.9	21	18.5	21.1	18.3	20	21	18.5	18.7	18.2		8	19.4	19.8	19.4	18.4	18.7	20.9	19.1	19.2	18.3	19.4	17.8	21	16.9	16.2		8	20.5	19.8	19	21.2	18.1	19.6	18.7	18.9	21.1	18.2	17.4	21.3	17.3	17.7
	13	18.4	18.5	20.3	17.7	19.6	21.7	18	21.1	18	19.5	21.2	18.9	18.4	18.4		14	19.4	20.3	19.6	18.1	19.2	21.8	19.1	19.6	18.2	19.5	16.1	21.4	17	13.8		14	20.7	20	19.6	21.4	18.5	19.3	19.1	19.7	21.8	19.2	18.1	21.5	18	18.2
	15	18.6	18.6	20.6	17.9	20	22	18.1	21.7	17.9	19.5	21.5	19.3	18.5	18.9		17	20	20.8	20.6	18.1	19.5	22.4	19.2	19.5	18.5	19.2	14.6	21.5	16.8			17	21.1	21	20	22.4	18.9	19.7	19.5	19.5	22.1	18.8	18.4	21.9	17.7	18.2
	17	18.4	18.3	20.4	17.7	20.7	22.8	18.5	21.5	17.5	19	21.5	18.9	18.3	18.9		20	20.3	20.9	20.4	18	19.4	21.4	19.6	20.1	18.9	19.2		22	17.5			20	21.4	20.8	19.9	22.2	18.8	19.8	19.6	19.7	22	18.6	18.3	22.4	18.2	18.7
	21	19.2	18.8	21.5	17.5	21.8	24.3	19.3	21.2	18.1	19.4	21.5	18.9	18.6	19.1		22	20.5	20.9	20.8	18.7	20.1	22.4	19.8	20	18.8	19.1		22.1	18.2			22	22.3	21.5	20.7	22.8	19.9	19.9	20	20.1	22.3	19	18.4	23	18.4	18.9
	24	19.5	19.2	22.1	18.4	22.9	23.3	19	20.9	19.3	20	21.6	18.6	18.5	18.6		24	20.9	21.5	20.6	18.4	19.9	22.8	20.5	20.2	18.7	19.3		22.4	18			24	22.5	22	20.9	23.1	20.7	20.2	20.2	20	22.4	19	18.4	22.6	18	18.7
	27	19.7	19.5	23.3	18.5		23.8	19.9	22.4	19.3	19.8	21.9	19.6	19	19.4		28	21	22.2	21.5	18.1	20.2	22.8	20.9	20.3	18.7	19.7		22.4	17.6			28	21.9	22.8	21.2	23.9	20.2	20.5	20	20.1	22.9	18.7	18.3	22.6	18.5	19.1
	29	20.8	19.8	23.8	18.8		23.7	19.9	22.7	19.6	19.9	22.2	19.2	18.9	18.9		31	22	22.2	22.4	18.9	20.9	23.3	21.1	19.8	18.5	19.5		21.3	16.9			31	22.2	23.5	21.8	23.8	21.7	20.5	21.2	19.1	20.9	18.1	17.6	21.6	17.6	18.9
	31		19.9	24.3	19.2		24.5	20.5	22.7	19.9	20.1	21.9	19.6	19.8	19.3		34		22.7		19.5	21.4	24.3	21.3	20	18.8	20.2		22.5	17.2			34	22.7	22.9	22.5	24.6	21.3	20.9	21	20.5	23.1	19.4	18.5	23.4	18.9	20
	34		20.4	24.1	19.6		25.1	20.6	22.5	20.2	20.9	21.8	20.1	20.3	19.7		36								20.2	18.9	19.9		23	17.5			36	22.5	23.1	21.3	24.5	20.8	21.3	20.7	20.8	23.4	19.4	18.5	23.5	19.1	19.8
																	38								20.6	18.7	20.3		22.5	17.4			38	23.4	23.8	21.7	25.2	21.8	21.6	22	21.1	23.6	19.7	19.1	23.8	19.5	20.3
		Baseline-corrected body weight																Baseline-corrected body weight																Baseline-corrected body weight
	Days of treatment	Blank chow							RP-1664 300ppm								Days of treatment	Blank chow							RP-1664 300ppm								Days of treatment	Blank chow							RP-1664 300ppm
	1	0	0	0	0	0	0	0	0	0	0	0	0	0	0		1	0	0	0	0	0	0	0	0	0	0	0	0	0	0		1	0	0	0	0	0	0	0	0	0	0	0	0	0	0
	3	-1.70455	-0.574713	-1.53846	-2.20994	-2.04082	-2.85714	-3.8674	-2.35849	0	-2.53807	0.505051	-2.6738	-1.64835	-1.0989		3	-3.62694	-1.5544	-1.57895	-4.34783	2.24719	0.485437	-3.19149	0	-3.80435	-2.07254	-2.17391	1.93237	-2.80899	-2.92398		3	3.125	0	-1.04167	0	1.72414	-2.08333	0.531915	2.15054	1.43541	-0.540541	-2.27273	-6.19469	-3.93258	-5.49451
	7	0	1.14943	-0.512821	-7.73481	1.02041	2.38095	-1.10497	1.41509	2.24719	-2.03046	5.05051	1.60428	2.74725	3.2967		6	0	2.07254	0.526316	-1.08696	5.05618	2.42718	-0.531915	1.57068	-1.08696	1.03627	-4.8913	3.38164	-6.17978	-3.50877		6	4.16667	1.5544	0	-0.480769	2.29885	0.520833	-1.06383	1.6129	1.43541	-0.540541	-1.70455	-3.53982	-0.561798	-3.2967
	10	6.81818	4.02299	3.58974	-1.10497	1.53061	0	2.20994	-0.471698	2.80899	1.52284	6.06061	-1.06952	2.74725	0		8	0.518135	2.59067	2.10526	0	5.05618	1.45631	1.59574	0.52356	-0.543478	0.518135	-3.26087	1.44928	-5.05618	-5.26316		8	6.77083	2.59067	-1.04167	1.92308	4.02299	2.08333	-0.531915	1.6129	0.956938	-1.62162	-1.13636	-5.75221	-2.80899	-2.74725
	13	4.54545	6.32184	4.10256	-2.20994	0	3.33333	-0.552486	-0.471698	1.1236	-1.01523	7.07071	1.06952	1.0989	1.0989		14	0.518135	5.18135	3.15789	-1.63043	7.86517	5.82524	1.59574	2.6178	-1.08696	1.03627	-12.5	3.38164	-4.49438	-19.2982		14	7.8125	3.62694	2.08333	2.88462	6.32184	0.520833	1.59574	5.91398	4.30622	3.78378	2.84091	-4.86726	1.1236	0
	15	5.68182	6.89655	5.64103	-1.10497	2.04082	4.7619	0	2.35849	0.561798	-1.01523	8.58586	3.20856	1.64835	3.84615		17	3.62694	7.77202	8.42105	-1.63043	9.55056	8.73786	2.12766	2.09424	0.543478	-0.518135	-20.6522	3.86473	-5.61798			17	9.89583	8.80829	4.16667	7.69231	8.62069	2.60417	3.7234	4.83871	5.74163	1.62162	4.54545	-3.09735	-0.561798	0
	17	4.54545	5.17241	4.61538	-2.20994	5.61224	8.57143	2.20994	1.41509	-1.68539	-3.5533	8.58586	1.06952	0.549451	3.84615		20	5.18135	8.29016	7.36842	-2.17391	8.98876	3.8835	4.25532	5.2356	2.71739	-0.518135		6.28019	-1.68539			20	11.4583	7.77202	3.64583	6.73077	8.04598	3.125	4.25532	5.91398	5.26316	0.540541	3.97727	-0.884956	2.24719	2.74725
	21	9.09091	8.04598	10.2564	-3.31492	11.2245	15.7143	6.62983	0	1.68539	-1.52284	8.58586	1.06952	2.1978	4.94505		22	6.21762	8.29016	9.47368	1.63043	12.9213	8.73786	5.31915	4.71204	2.17391	-1.03627		6.76329	2.24719			22	16.1458	11.399	7.8125	9.61538	14.3678	3.64583	6.38298	8.06452	6.69856	2.7027	4.54545	1.76991	3.37079	3.84615
	24	10.7955	10.3448	13.3333	1.65746	16.8367	10.9524	4.97238	-1.41509	8.42697	1.52284	9.09091	-0.534759	1.64835	2.1978		24	8.29016	11.399	8.42105	0	11.7978	10.6796	9.04255	5.75916	1.63043	0		8.21256	1.1236			24	17.1875	13.9896	8.85417	11.0577	18.9655	5.20833	7.44681	7.52688	7.17703	2.7027	4.54545	0	1.1236	2.74725
	27	11.9318	12.069	19.4872	2.20994		13.3333	9.94475	5.66038	8.42697	0.507614	10.6061	4.81283	4.3956	6.59341		28	8.80829	15.0259	13.1579	-1.63043	13.4831	10.6796	11.1702	6.28272	1.63043	2.07254		8.21256	-1.1236			28	14.0625	18.1347	10.4167	14.9038	16.092	6.77083	6.38298	8.06452	9.56938	1.08108	3.97727	0	3.93258	4.94505
	29	18.1818	13.7931	22.0513	3.8674		12.8571	9.94475	7.07547	10.1124	1.01523	12.1212	2.6738	3.84615	3.84615		31	13.9896	15.0259	17.8947	2.71739	17.4157	13.1068	12.234	3.66492	0.543478	1.03627		2.89855	-5.05618			31	15.625	21.7617	13.5417	14.4231	24.7126	6.77083	12.766	2.68817	0	-2.16216	0	-4.42478	-1.1236	3.84615
	31		14.3678	24.6154	6.07735		16.6667	13.2597	7.07547	11.7978	2.03046	10.6061	4.81283	8.79121	6.04396		34		17.6166		5.97826	20.2247	17.9612	13.2979	4.71204	2.17391	4.66321		8.69565	-3.37079			34	18.2292	18.6528	17.1875	18.2692	22.4138	8.85417	11.7021	10.2151	10.5263	4.86486	5.11364	3.53982	6.17978	9.89011
	34		17.2414	23.5897	8.28729		19.5238	13.8122	6.13208	13.4831	6.09137	10.101	7.48663	11.5385	8.24176		36								5.75916	2.71739	3.10881		11.1111	-1.68539			36	17.1875	19.6891	10.9375	17.7885	19.5402	10.9375	10.1064	11.828	11.9617	4.86486	5.11364	3.9823	7.30337	8.79121
																	38								7.8534	1.63043	5.18135		8.69565	-2.24719			38	21.875	23.3161	13.0208	21.1538	25.2874	12.5	17.0213	13.4409	12.9187	6.48649	8.52273	5.30973	9.55056	11.5385
