# Supplementary material for: The PLK4 inhibitor RP-1664 demonstrates potent efficacy in neuroblastoma preclinical models through a dual mechanism of sensitivity
Source: Nat Commun. 2026 Jun 13;17:7531. doi: 10.1038/s41467-026-74061-5 (PMC13408883; doi:10.1038/s41467-026-74061-5)
Supplement: Supplementary file 14 — Source Data [file 41467_2026_74061_MOESM14_ESM.zip › SourceData_SuppFigure6.xlsx]

## Sheet: Supplementary Data Figure 6A
		Endpoint events
	Weeks	Vehicle	RP-1664-100ppm	RP-1664-225ppm	RP-1664-450ppm
	0	0	0	0	0
	0.6
	1
	1.6	0	0	0	0
	2	1	1	0	0
	2	1	1	0	0
	2.6	1	1	0	0
	2.6	1		0	0
	3	1	1	0	0
	3				0
	3.6	1	1	0
	4			0	0
	4.1			0	0
	4.7
	5
	5.4
	6		1	0	0
	6.6			0	1
	7			0
	7.6			1
	8
	8.6			1
	9
	9.6			1
	9.6			1
	10			1
	10			1
	10.6
	11
	13.7				1
	13.7				1
	14.6				1
	14.6				1
	14.6				1

## Sheet: Supplementary Data Figure 6B
		Body weight (%)
	Weeks	Vehicle						RP-1664- 100 ppm						RP-1664- 225 ppm						RP-1664- 450 ppm
	0	100	100	100	100	100	100	100	100	100	100	100	100	100	100	100	100	100	100	100	100	100	100	100	100
	0.4	100.459	99.5192	101.429	95.7346	92.6606	89.4495	95.4774	99.5215	94.7619	95.1111	97	94.8113	98.0676	100	97.6415	98.0676	96.9828	103.608	97.3451	107.254	99.005	100.966	97.7876	100.985
	1	105.046	105.769	102.381	103.318	101.376	103.67	98.4925	99.0431	94.2857	97.3333	100	92.4528	96.6184	102.404	99.0566	99.5169	94.8276	103.608	98.2301	107.254	98.5075	100.966	98.6726	100
	1.6	111.468	108.257	99.5413	100	104.587	99.5413	105.025	106.699	97.619	102.667	103	101.415	93.7198	97.1154	98.5849	105.797	98.2759	106.186	96.4602	104.145	96.0199	99.5169	96.4602	95.0739
	2	116.055	117.89	103.211	102.752	110.092	97.2477	108.543	111.483	96.1905	104.889	106	99.5283	88.8889	94.7115	93.3962	102.415	100.862	108.247	98.2301	104.145	97.0149	100.483	96.4602	97.5369
	2.6	116.055	117.89	108.257	118.349	120.183	102.752	108.543	111.483	96.6667	105.778	111.5	105.189	98.5507	104.808	100.943	100.483	102.586	107.732	97.3451	105.699	96.5174	102.415	100.442	99.0148
	3	116.055	117.89	111.468	118.349	120.183	102.752	108.543	111.483	100.476	109.778	118.5	105.189	95.1691	102.404	100	100.483	99.1379	106.701	95.5752	99.4819	95.5224	99.5169	100	97.5369
	3.6	116.055	117.89	111.468	118.349	120.183	111.927	108.543	111.483	99.0476	109.778	118.5	105.189	95.1691	101.442	98.5849	100	98.7069	109.278	96.0177	103.627	93.0348	97.5845	97.3451	99.0148
	4.11							108.543	111.483	107.619	109.778	118.5	105.189	96.1353	100.962	100	102.415	102.155	110.309	96.9027	102.073	89.0547	94.2029	97.7876	97.0443
	4.7							108.543	111.483	107.619	109.778	118.5	105.189	96.6184	103.365	100.472	101.449	103.017	109.794	93.3628	96.8912	87.5622	91.3043	96.0177	93.1034
	5.1							108.543	111.483	107.619	109.778	118.5	105.189	96.6184	103.365	100.472	100.966	104.31	110.825	88.0531	93.2642	78.1095	85.0242	94.6903	89.1626
	5.6							108.543	111.483	111.42	109.778	118.5	105.189	96.1353	100	99.5283	99.5169	100	106.186	91.1504	93.2642	84.0796	83.0918	86.7257	87.6847
	6							108.543	111.483	111.905	109.778	118.5	105.189	93.2367	98.0769	98.5849	98.5507	104.31	106.701	91.1504	93.2642	84.0796	83.0918	86.7257	87.6847
	6.6													91.3043	96.6346	99.5283	95.6522	104.31	101.546	86.2832	93.2642	92.5373	102.415	79.646	87.1921
	7													87.4396	93.2692	95.283	93.2367	104.31	97.4227	95.5752	93.2642	100.995	105.314	80.9735	97.5369
	7.6													89.372	93.2692	98.1132	95.1691	108.19	98.4536	96.9027	93.2642	102.985	100.483	83.6283	99.0148
	8													94.2029	105.769	103.302	104.831	121.552	113.918	103.982	93.2642	109.95	105.314	86.2832	103.941
	8.6													96.1353	111.538	107.547	103.382	121.552	115.979	101.327	93.2642	113.93	110.145	88.0531	108.867
	9													100	111.538	108.019	101.932	121.552	115.979	102.655	93.2642	115.423	109.662	87.6106	106.897
	9.6													103.382	111.538	113.679	104.831	121.552	121.134	101.77	93.2642	111.443	108.696	89.3805	109.36
	10													103.382	111.538	113.679	108.213	121.552	133.505	101.77	93.2642	109.95	109.662	96.4602	106.897
	10.6																			102.212	93.2642	110.945	109.179	102.655	111.823
	11																			95.5752	93.2642	106.468	103.865	98.2301	109.852
	11.6																			97.3451	68.3938	109.95	105.314	99.115	109.852
	12																			101.327	68.3938	112.935	104.831	99.115	109.36
	12.6																			101.77	68.3938	114.428	105.314	102.655	104.926
	12.9																			109.735	68.3938	114.925	106.28	106.195	105.419
	13.7																			117.699	68.3938	115.423	111.111	105.31	109.36
	14.1																			117.699	68.3938	122.886	106.763	105.31	112.315
	14.6																			117.699	68.3938	127.363	96.6184	105.31	111.823

## Sheet: Supplementary Data Figure 6C
	PLK4 protein level d3 (normalized to vehicle)
	Vehicle d3	100 ppm d3	225 ppm d3	450 ppm d3
	1.22268	0.791175	1.66538	1.88519
	0.886019	0.890204	1.39596	2.21511
	0.891297	1.07767	1.93195	1.93517

## Sheet: Supplementary Data Figure 6E
		p21 H-score
		Day 3			Day 7
	Vehicle	18.342	28.6998	22.8386	33.4764	1.43482	21.6106
	100ppm	34.9519	25.8328	25.8982	40.8796	34.1134	44.3338
	225ppm	38.1729	33.4706	22.4867	126.211	116.744	90.8687
	450ppm	45.9944	45.0096	46.2032	114.177	107.322	129.385

## Sheet: Supplementary Data Figure 6F
	PLK4 protein level 3d (normalized to vehicle)					PLK4 protein level 7d (normalized to vehicle)
	Vehicle	100 ppm	225 ppm	450 ppm		Vehicle	100 ppm	225 ppm	450 ppm
	1.05723	0.760484	1.28191	1.46388		0.95441	1.8591	2.59591
	0.979576	0.897845	0.940849	1.40983		0.966828	1.45392	1.92266	1.92266
	0.963195	0.926821	1.29588	1.0576		1.07876		1.85561	2.01785

## Sheet: Supplementary Data Figure 6H
		p21 H-score
		Day 3			Day 7
	Vehicle	11.0878	15.7391	13.8389	12.983	15.6038	10.2278
	100ppm	9.80407	10.9774	10.2305	33.4209		13.6161
	225ppm	12.7527	11.243	13.8653	11.2423	25.0655	31.2548
	450ppm	14.973	10.9941	13.1016		42.295	48.7797
