# Supplementary material for: The PLK4 inhibitor RP-1664 demonstrates potent efficacy in neuroblastoma preclinical models through a dual mechanism of sensitivity
Source: Nat Commun. 2026 Jun 13;17:7531. doi: 10.1038/s41467-026-74061-5 (PMC13408883; doi:10.1038/s41467-026-74061-5)
Supplement: Supplementary file 14 — Source Data [file 41467_2026_74061_MOESM14_ESM.zip › SourceData_SuppFigure7.xlsx]

## Sheet: Supplementary Data Figure 7B
		NB-1643				COG-N-519x				Felix-PDX				COG-N-619x				NB-SD				COG-N-561x				COG-N-453x				NB-Fly-623m				COG-N-557x				COG-N-421x				COG-N-415x				COG-N-424x
	Weeks	Vehicle	RP-1664		Weeks	Vehicle	RP-1664		Weeks	Vehicle	RP-1664		Weeks	Vehicle	RP-1664		Weeks	Vehicle	RP-1664		Weeks	Vehicle	RP-1664		Weeks	Vehicle	RP-1664		Weeks	Vehicle	RP-1664		Weeks	Vehicle	RP-1664		Weeks	Vehicle	RP-1664		Weeks	Vehicle	RP-1664		Weeks	Vehicle	RP-1664		Weeks
	0	0	0		0	0	0		0	0	0		0	0	0		0	0	0		0				0	0	0		0				0	0	0		0	0	0		0	0	0		0	0	0		0
	0.4	0	0		0.6	0	0		0.4	0	0		0.6				0.4	0	0		0.6				0.4	0	0		0.4				0.4				0.7	0	0		0.6				0.4	0	0		0.4
	1	0	0		1	0	0		1	0	0		1				1	0	0		1				1	0	0		1				1				1	0	0		1				0.6	0	0		1
	1.4	0	0		1.6	0	0		1.4	0	0		1.6				1.4	0	0		1.6				1.4	0	0		1.4				1.6				1.6	0	0		1.4				0.9	0	0		1.4
	2	1	0		2.1				2	0	0		2				2	0	0		2				2	0	0		2				2				2	0	0		2	1			1	0	0		2
	2	1	0		2.6				2.4	0	0		2.6				2.4	0	0		2.6				2.4	0	0		2.4				2.4				2.6	0	0		2	1			1.4	0	0		2.4
	2.4	1	0		3				3	1	0		3.1				3	0	0		3.1				3	1	0		3				3				3	0	0		2	1			1.6	0	0		3
	3		0		3.6				3.4	1	0		3.6				3.4	0	0		3.6	1			3.4	1	0		3.4	1			3.4				3.6	0	0		2.4				1.9	0	0		3.4
	3.6		0		4	1	0		4.1	0	0		4				4	0	0		3.6	1			4		0		3.4	1			4				4	0	0		3				2	1	0		4
	4		0		4.6	1	0		4.4	1	0		4.6				4.4	1	0		4				4.4	1	0		4				4.4				4.6	1	0		3.4				2.4	1	0		4.4
	4.4		0		4.6	1	0		5				5				4.4	1	0		4.6	1			5.1		0		4.4	1			5				5		0		4		1		2.7	1	0		5.1
	5		0		5				5.4		0		5.6		1		5.1	0	0		5				5.4		0		5		1		5.4	1			5.7	1	0		4.4		1		2.9				5.4
	5.4		0		5.6				6				6				5.4	0	0		5.6				6				5.4		1		5.4	1			6				5				3				6
	6		0		6				6.4				6.6				6	0	0		6				6.4				6		1		6				6.6				5.6				3.6				6.4
	6.4		0		6.6				7		0		7				6.4	1	0		6.6				7				16				6.4				7	1			6				4				7
	7		0		7				7.4				7.6	1	0		7		0		7				7.4								6.9				7.6				6.6				4.6				7.4
	7.4		0		7.6				8		0		8				7.4		0		7.6				8		0						7.4				8				7				5				8
	8		0		8				8.4				8.4				8		0		8				8.4		1						8				8.6		0		7.4				5.6		0		8.4
	8.4		0		8.6				9				9		1		8.4		0		8.6				9								8.4		1		9				8.1				6				9
	9		0		9				9.4		0		9.6				9		0		9				9.4		1						9		0		9.4		0		8.6				6.6				9.4
	9.4		0		9.6				10		0		10				9.4		0		9.6				10		1						9.6	1			10				9				7		0		10
	10		0		10				11		1		10.6		1		10		0		10				16								10				10.6		0		9.4		1		7.6				10.4
	10.4		0		10.6				12				11.1				10.4		0		10.6												10.4				11				16				8		0		11
	11		0		11				13				11.6	1			11		0		11												11				11.6								8.6		0		11
	11.4		0		11.6				13.4		1		12	1			13		0		11.6												11.4				12		0						9				12
	12		0		12				13.4		1		14				14		1		12												12		1		12.6								9.6				13
	12.4		0		12.6				16				16				15		0		12.6												12		1		13								10				13.4
	13		0		13.1		1										16				13		1										16				13.6		0						10.6				13.4
	13.4		0		13.6		0														13.6		1														14								11		0		16
	14		0		14		0														14.1																14.6								11.6
	14.6		0		14.6		0														14.6		0														15								12
	16		0		16																16																15.6		0						12.6		0
																																					16								13
																																													13.6		0
																																													14.1		0
																																													14.6		0
																																													16
[truncated: 8 more columns]

## Sheet: Supplementary Data Figure 7C
	Body weight (%)
		COG-N-421x									COG-N-453x									Felix-PDX									NB-1691									NB_EBc1									COG-N-424x
		Weeks	Vehicle			RP-1664					Weeks	Vehicle			RP-1664					Weeks	Vehicle			RP-1664					Weeks	Vehicle			RP-1664					Weeks	Vehicle			RP-1664					Weeks	Vehicle
		0	100	100	100	100	100	100			0	100	100	100	100	100	100			0	100	100	100	100	100	100			0	100	100	100	100	100	100			0	100	100	100	100	100	100			0	100	100
		0.7	102.286	104.79	103.175	98.4211	99.0196	100.515			0.4	100	98.7234	105.314	94.5545	94.9239	99.0385			0.4	101.111	108.543	100.602	94.898	89.2523	94.7867			0.4	96.6387	92.8	97.541	94.1392	93.8525	93.0612			0.4	97.619	100	99.5	102.985	94.5946	101.042			0.4	100	100
		1	100	106.587	103.175	100	97.549	103.093			1	102.841	100.851	106.763	97.0297	96.4467	98.5577			1	100.556	110.05	105.422	92.8571	86.4486	95.7346			1	92.437	95.2	97.541	90.1099	92.623	91.4286			1	102.857	107.5	105	103.98	93.6937	103.125			0.6
		1.6	105.143	113.174	109.524	105.789	101.471	102.577			1.4	104.545	91.0638	105.314	98.0198	95.4315	100.481			1.4	102.778	113.065	107.229	94.898	86.4486	97.1564			1.4	94.5378	96	97.541	91.9414	94.2623	88.9796			1.4	102.381	111.5	106.5	103.98	92.7928	100			0.9	103.846	100
		2	106.857	113.772	105.82	106.842	98.5294	104.124			2	106.818	102.553	110.145	99.0099	97.4619	99.5192			2	112.563	110.843	106.03	95.9184	85.514	97.6303			2	92.437	97.2	102.049	90.1099	93.0328	88.9796			2				106.965	98.1982	105.729			1
		2.6	109.714	121.557	106.878	110	100.98	106.186			2.4	111.364	107.66	110.145	100	100	102.885			2.4	114.573	110.241	108.543	94.898	82.7103	96.6825			2.4	91.5966	97.2	102.049	93.4066	93.8525	91.0204			2.4				107.96	100	108.854			1.4	103.846	114.01
		3	113.714	115.569	108.995	111.579	98.4804	107.216			3	117.614	107.234	111.594	100	101.015	101.923			3	120.603	116.867	112.563	96.9388	87.3832	98.1043			3	93.2773	97.2	102.049	91.9414	94.2623	89.7959			3				108.458	100	108.854			1.6
		3.6	110.286	115.569	113.757	108.421	101.471	104.124			3.4	117.614	107.234	113.043	99.505	98.9848	102.404			3.4	120.603	119.88	112.563	95.4082	90.1869	97.6303			3.4	93.2773	97.2	102.049	92.674	95.4918	91.0204			3.4				108.458	98.6486	104.688			1.9	103.365	115.459
		4	109.714	119.76	115.344	107.895	96.0784	102.577			4	117.614	107.234	120.773	100.495	99.4924	105.288			4.1	120.603	121.5	112.563	90.8163	87.8505	96.2085			4	96.6387	97.2	102.049	95.6044	95.4918	93.0612			4				106.635	102.703	106.771			2
		4.6	111.429	124.551	123.28	105.789	97.0588	96.3918			4.4				100.495	97.4619	104.327		drug off	4.4				86.7347	89.7196	97.6303			4.4				95.2381	96.3115	92.2449			4.4				104.265	100.901	105.729			2.4	112.019	121.739
		5	112	123.353		105.263	96.0784	94.3299			5.1				100	95.9391	102.404			5				88.7755	91.5888	99.0521			5				93.0403	94.6721	91.4286			5.1				108.057	102.703	105.208			2.7
		5.7	113.714	131.138		103.158	91.6667	85.567			5.4				98.0198	91.8782	101.442			5.4				88.7755	84.5794	91.4692			5.4				93.0403	94.2623	91.8367			5.4				103.318	99.5495	102.604			2.9	112.019	121.739
	drug off	6	113.714			96.8421	92.1569	87.6289		drug off	6				95.0495	87.3096	97.1154			6				107.143	103.738	114.692		drug off	6				93.0403	95.4918	93.4694		drug off	6				101.422	101.351	97.9167			3
		6.6	119.429			101.053	91.1765	89.6907			6.4				97.5248	90.8629	98.0769		drug ON	6.4				103.571	97.1963	107.109			6.4				93.0403	95.9016	91.8367			6.4				106.161	104.955	97.9167			3.6
		7	120.571			103.158	91.1765	98.4536		drug ON	7				106.436	100.508	104.808			7				101.02	93.4579	103.318		drug ON	7				93.0403	99.1803	94.2857		drug ON	7				110.9	107.658	108.333			4
	drug ON	7.6				109.474	104.902	107.843			7.4				106.436	104.569	106.25		drug off	7.4				107.143	95.3271	105.687			7.4				93.0403	97.9508	93.8776			7.4				106.161	102.703	105.208			4.6
		8				107.368	100.49	106.373		drug off	8				112.376	110.66	109.135			8				101.531	92.0561	103.791		drug off	8				93.0403	97.1311	94.2857		drug off	8				108.531	105.856	112.5			5
	drug off	8.6				107.368	104.412	108.333			8.4				116.832	114.721	112.5		drug ON	8.4				111.224	96.2617	109.479			8.4				93.0403	97.1311	92.6531			8.4				114.692	110.811	118.75			5.6
		9				115.263	110.294	115.686		drug ON	9				115.842	114.721	115.865			9				106.122	96.2617	104.265		drug ON	9				93.0403	102.049	97.551		drug ON	9				114.218	109.459	120.312		drug off	6
	drug ON	9.4				115.263	112.255	116.176			9.4				116.832	114.721	119.802		OFF	9.4				105.612	96.729	104.265			9.6				93.0403	101.23	99.5918			9.4				112.322	114.414	119.271			6.6
		10				111.579	111.275	115.196		All out	10				117.822	114.721	117.822			10				108.673	93.4579	106.161		OFF	10				93.0403	102.459	98.3673		OFF	10				112.796	109.009	119.792		drug ON	7
	drug off	10.6				108.421	106.373	112.255												10.4				111.224	91.5888	107.583			10.4				93.0403	99.1803	97.9592			10.4				116.588	109.009	121.875			7.6
		11				110	109.314	114.216												11				108.163	103.271	108.057			11				93.0403	105.738	101.224			11				114.692	109.009	117.188		drug off	8
		11.6				110.526	109.804	110.784												11				110.714	103.271	107.583			11.4				93.0403	106.148	99.5918			11.4				117.536	109.009	119.792			8.6
		12				110	106.863	112.255												12				112.245	103.271	110.427			12				93.0403	105.738	102.449			12				119.431	109.009	118.75		drug ON	9
		12.6				111.053	102.451	111.275												12.4				110.204	103.271	107.583			12.4				93.0403	109.836	101.633			12.4				118.957	109.009	119.792			9.6
		13				107.895	102.451	111.765												13				115.816	103.271	115.166			13				93.0403	109.836	103.265			13				119.905	109.009	120.833		OFF	10
		13.6				107.895	104.412	116.667												13.4				119.388	103.271	115.64												13.4				110.9	109.009	117.188			10.6
		14				104.211	105.392	112.255																																							11
		14.6				111.579	112.255	114.216																																							11.6
		15				113.158	114.706	115.196																																							12
		15.6				113.158	115.686	119.118																																							12.6
		16				114.737	112.745	119.608																																							13
																																															13.6
																																															14.1
																																															14.6
[truncated: 67 more columns]
