# Supplementary material for: The PLK4 inhibitor RP-1664 demonstrates potent efficacy in neuroblastoma preclinical models through a dual mechanism of sensitivity
Source: Nat Commun. 2026 Jun 13;17:7531. doi: 10.1038/s41467-026-74061-5 (PMC13408883; doi:10.1038/s41467-026-74061-5)
Supplement: Supplementary file 14 — Source Data [file 41467_2026_74061_MOESM14_ESM.zip › SourceData_SuppFigure8.xlsx]

## Sheet: Supplementary Data Figure 8A
Source data for Supplementary Figure 8A - Th-MYCN mice treated with Control or RP-1664 chow raw weights and percentage change
	Body weight (g) over the course of treatment
		Body weight (g)
	Days on Treatment	Control Chow								RP-1664 225ppm (14 days on, 7 days off)								RP-1664 400ppm (14 days on, 7 days off)
		G8695	G8667	G8685	G8794	H0135	H0143	H0148	H0159	G8710	G8688	G8722	G8787	H0164	H0110	H0090	H0096	G8658	G8724	G8786	G8785	H0059	H0098	H0137	H0105
	1	19.3	14.3	17.4	21.9	20.8	22	19.8	17.8	18.6	16.8	22.5	20.5	20.8	18	21.8	20.5	17.8	16.2	18.7	18.9	16.8	17.3	21	19.2
	2	20.5	15	18.5	21.6	21.1	21.6	20.2	17.1				19.6	20.4	17.5	21.4	20.5	17.6			18.1	16.6	16.4	20	19.2
	3	20.1	15	18.4	22.2	21.2	21.9	20.4	17.9	18.9	16.6	22.5	19.7	20.6	17.5	21.8	20.4	17.9	17.1	18.3	18.3	17.1	16.5	19.7	18.9
	4	20.1	15.3	18.8	22.7	21.3	22	20.2	17.7	18.6	16.3	21.9	20	20.9	17.9	21.4	20.1	18.5	17.1	18.7	19	16.8	16.4	20.2	19.2
	5	19.8				21.7	22.8	19.3	18.6	18.5	16.2	22.2	20.1	20.6	17.5	21.5	20.9	18.9	17.1	19.2	18.8	17.3	16.2	20.2	19.3
	6					22					16.4	22.2	20.8	20.5	17.8	21.8	20.9	18	17.2	19	18.6	16.6	16.5	20.4	19.5
	7					22.8				18.8	16.5	22.1	20.7	20.8	17.8	21.6	20.5	18.5	17.4	19.3		17.4	16.7	20.6	19.9
	8					22.4				19.2	16.7	22.8	21.2	20.6	18.2	21.8	20.2	19	17.6		19.1	17.5	16.6	20.7	19.2
	9									19.7	16.6	22.8	21.1	21	18.3	22.4	20.8	18.9	17.8	19.9		17.6	16.5	20.6	19.3
	10									19.7	16.9	22.8		21.2	18.7	22.2	20.9	18.9			19.1	17.6	17.2	20.6	19.2
	11										17	23					21	19.6	18.3	20.1		17.8	17.2	21	19.9
	12										17.3	23.7					21	19.5	18.6		19.2	17.6	17.3	21	20
	13										17.4	23.5					21.2	19.5	18.4	19.8	19.5	17.9	17.6	21.1	20.2
	14										17.4	24.1					21.4	19.9	18.2	19.8	19.6	17.9	18.2	21.2	20
	15										17.2	23.6							18.3	19.6	19.4	18.1		21.2	19.7
	16											24.1							19.1	19.7	18.5			21.4	19.8
	17																			20.2	18.5			21.8
	18																			20	19.9			21.5
	19																			20.9	19.7			21.6
	20																			20.3	19.4
	21																			20.6	20.2
	22																			21	20.4
	23																			19.7	19.6
	24																			20.3	19.4
	25																			20.6	19.4
	26																			20.9	19.6
	27																			20.8	19.9
	28																			20.8	19.8
	29																			20.9
	30																			20.1
	31																			20.7
	32																			20.9
	33																			20.7
	34																			21
	35																			21.1
	36																			21.3
	37																			21.7
	38																			22.2
	% Change in body weight, adjusted to weight at start of treatment
		Percentage bodyweight change over time (days)
	Days on Treatment	Control Chow								RP-1664 225ppm (14 days on, 7 days off)								RP-1664 400ppm (14 days on, 7 days off)
		G8695	G8667	G8685	G8794	H0135	H0143	H0148	H0159	G8710	G8688	G8722	G8787	H0164	H0110	H0090	H0096	G8658	G8724	G8786	G8785	H0059	H0098	H0137	H0105
	1	0	0	0	0	0	0	0	0	0	0	0	0	0	0	0	0	0	0	0	0	0	0	0	0
	2	6.22			-1.37	1.44	-1.82	2.02	-3.93				-4.39	-1.92	-2.78	-1.83	0	-1.12			-4.23	-1.19	-5.2	-4.76	0
	3	4.15	4.9	6.32		1.92	-0.45	3.03	0.56	1.61	3.68	0	-3.9	-0.96	-2.78	0	-0.49	0.56	5.56	-2.14	-3.17	1.79	-4.62	-6.19	-1.56
	4	4.15	4.9	5.75	1.37	2.4	0	2.02	-0.56	0	0	-2.67	-2.44	0.48	-0.56	-1.83	-1.95	3.93	5.56	0	0.53	0	-5.2	-3.81	0
	5	2.59	6.99	8.05	3.65	4.33	3.64	-2.53	4.49	-0.54	-0.61	-1.33	-1.95	-0.96	-2.78	-1.38	1.95	6.18	5.56	2.67	-0.53	2.98	-6.36	-3.81	0.52
	6					5.77				1.08	0.61	-1.33	1.46	-1.44	-1.11	0	1.95	1.12	6.17	1.6	-1.59	-1.19	-4.62	-2.86	1.56
	7					9.62				3.23	1.23	-1.78	0.98	0	-1.11	-0.92	0	3.93	7.41	3.21		3.57	-3.47	-1.9	3.65
	8									5.91	2.45	1.33	3.41	-0.96	1.11	0	-1.46	6.74	8.64		1.06	4.17	-4.05	-1.43	0
	9									5.91	1.84	1.33	2.93	0.96	1.67	2.75	1.46	6.18	9.88	6.42		4.76	-4.62	-1.9	0.52
	10										3.68	1.33		1.92	3.89	1.83	1.95	6.18			1.06	4.76	-0.58	-1.9	0
	11										4.29	2.22					2.44	10.11	12.96	7.49		5.95	-0.58	0	3.65
	12										6.13	5.33					2.44	9.55	14.81		1.59	4.76	0	0	4.17
	13										6.75	4.44					3.41	9.55	13.58	5.88	3.17	6.55	1.73	0.48	5.21
	14										6.75	7.11					4.39	11.8	12.35	5.88	3.7	6.55	5.2	0.95	4.17
	15										5.52	4.89							12.96	4.81	2.65	7.74		0.95	2.6
	16											7.11							17.9	5.35	-2.12			1.9	3.13
	17																			8.02	-2.12			3.81
	18																			6.95	5.29			2.38
	19																			11.76	4.23			2.86
	20																			8.56	2.65
	21																			10.16	6.88
	22																			12.3	7.94
	23																			5.35	3.7
	24																			8.56	2.65
	25																			10.16	2.65
	26																			11.76	3.7
	27																			11.23	5.29
	28																			11.23	4.76
	29																			11.76
	30																			7.49
	31																			10.7
	32																			11.76
	33																			10.7
	34																			12.3
	35																			12.83
	36																			13.9
	37																			16.04
	38																			18.72

## Sheet: Supplementary Data Figure 8C
	PLK4 protein level (normalized to vehicle)
	Vehicle	225ppm	400ppm
	1.26506	8.96786	5.02393
	1.46365	14.2538	8.49158
	0.645605	15.3884	5.49246
	0.625685	24.8179

## Sheet: Supplementary Data Figure 8D
Source data for Supplementary Figure 8D - Th-MYCN mice treated with Chemotherapy and RP-1664 chow Objective response measures
	PD1	PD2	PR	CR	MCR
Vehicle	10	0	0	0	0
400ppm RP-1664 + Isotype Control	0	10	0	0	0
400ppm RP-1664 + Anti-GD2	0	7	2	0	1
CYCLO/TOPO + Isotype Control	0	8	1	1	0
400ppm RP-1664 + CYCLO/TOPO + Isotype Control	0	0	9	1	0
CYCLO/TOPO + Anti-GD2	0	1	1	8	0
400ppm RP-1664 + CYCLO/TOPO + Anti-GD2	0	0	1	7	2
TEMIRI + Isotype Control	0	9	1	0	0
400ppm RP-1664 + TEMIRI + Isotype Control	0	2	5	3	0
TEMIRI + Anti-GD2	0	3	5	2	0
400ppm RP-1664 + TEMIRI + Anti-GD2	0	0	1	2	6
